# Supplementary material for: Nicotinamide Riboside and Metformin Ameliorate Mitophagy Defect in Induced Pluripotent Stem Cell-Derived Astrocytes With POLG Mutations
Source: Front Cell Dev Biol. 2021 Sep 24;9:737304. doi: 10.3389/fcell.2021.737304 (PMC8497894; doi:10.3389/fcell.2021.737304)
Supplement: Supplementary file 5 [file Table_2.xlsx]

## Sheet: Fig. 1E
Gene ID	Gene Symbol	Type	HNA_1 Expression	HNA_2 Expression	HNA_3 Expression	CTRL2_3 Expression	CTRL3_1 Expression	CTRL3_2 Expression	CTRL1_3 Expression	CTRL1_2 Expression	CTRL2_2 Expression	CTRL1_1 Expression	CTRL3_3 Expression	CTRL2_1 Expression	CTRL4_1 Expression	CTRL4_2 Expression	CTRL4_3 Expression
1	'A1BG'	mRNA	0.95	0.86	0.61	4.98	0	0	2.98	5.2	1.99	3.45	3.46	2.29	4.67	7.7	6.05
100	'ADA'	mRNA	7.22	7.51	6.43	42.48	44.93	35.52	26.09	26.4	30.74	24.05	24.85	14.75	5.26	7.74	7.79
10001	'MED6'	mRNA	16.2	16.6	18.45	9.69	8.57	9.37	9.02	8.95	7.81	6.78	6.76	7.49	6.99	8.41	8.28
10003	'NAALAD2'	mRNA	1.71	1.41	1.08	0.5	0.2	0.23	0.07	0.12	0.14	0.21	0.37	0.16	0.3	0.26	0.25
10004	'NAALADL1'	mRNA	0.18	0.26	0.09	0.02	0	0	0	0	0	0	0	0.02	0	0	0
10008	'KCNE3'	mRNA	2.45	1.23	1.14	0.68	0.53	0.25	0.21	0.1	0.03	0.15	0.14	0.4	0.15	0.56	0.43
10011	'SRA1'	mRNA	25.3	29.67	31.33	23.05	23.51	28.74	25.72	28.24	23.76	26.33	31.67	32.21	27.63	28.39	26.7
100127983	'C8orf88'	mRNA	15.03	13.96	15.86	2.61	4.65	1.93	2.36	2.69	3.24	1.83	5.07	1.18	3.69	5.26	4.3
100128731	'OST4'	mRNA	232.61	259.48	249.92	454.41	326.45	318.21	301.91	448.88	412.03	380.99	426.94	393.51	424.47	499.27	418.12
100129480	'MKRN2OS'	mRNA	0.35	0.42	0.31	0.28	0.41	0.75	0.58	0.34	0.41	0.67	0.79	0.6	0.58	0.68	0.78
100129543	'ZNF730'	mRNA	6.89	5.7	4.66	0.09	0.75	0.39	0.62	0.9	1.44	1.36	1.01	0.22	1.22	2.38	1.79
100130302	'SUPT20HL1'	mRNA	0.34	0.15	0.15	0.03	0	0	0	0.02	0	0	0	0	0.04	0.05	0.05
100130890	'TSTD3'	mRNA	4	3.19	2.63	3.86	3.46	3.18	3.62	3.57	4.21	3.68	3.32	2.68	4.09	3.35	4.11
100131187	'TSTD1'	mRNA	4.95	6.81	8.17	0.15	0.08	0	0	0	0	0	0.12	0.22	0	0	0.07
100131378	'C11orf91'	mRNA	0.17	0.67	0.17	0.92	3.64	5.76	0.79	0.7	0.79	0.78	1.72	0.46	0.17	0.28	0.33
100134934	'TEN1'	mRNA	12.22	12.18	13.29	13.82	12.31	11.28	14.89	9.55	10.21	12.8	13.43	10.8	12.63	10.4	10.31
100134938	'UPK3BL1'	mRNA	6.57	6.32	5.31	50.71	355.55	452.93	7.1	7.25	6.27	8.87	7.71	41.97	6.33	6.25	4.62
10014	'HDAC5'	mRNA	6.68	5.31	4.49	15.37	3.22	3.06	14.67	17.06	13.25	18.38	12.75	8.71	6	5.6	6.38
10016	'PDCD6'	mRNA	43.24	44.72	44.57	50.47	38.81	45.17	35.18	46.42	46.27	39.27	42.15	46.17	42.36	43.8	43.07
10017	'BCL2L10'	mRNA	0.2	0.32	0.41	0	0.04	0	0.12	0	0.08	0.04	0.12	0.04	0.08	0.08	0
1002	'CDH4'	mRNA	8.05	8.48	9.71	0.15	0.53	1.46	3.69	1.6	1.03	2.62	0.56	0.83	1.74	1.42	1.11
10024	'TROAP'	mRNA	68.16	66.63	68.19	12.43	6.22	2.79	1.92	6.74	4.85	8.33	10.32	5.09	3.76	7.15	5.9
100271715	'ARHGEF33'	mRNA	0.23	0.2	0.21	0	0.05	0.02	0.03	0.04	0.04	0	0.05	0	0.01	0	0.02
100271927	'RASA4B'	mRNA	2.2	2.27	1.75	16.51	7.33	6.46	10.35	7.9	8.4	10.4	11.45	5.93	3.8	3.99	5.47
100287896	'LOC100287896'	mRNA	1.27	1.02	1.29	1.91	1.82	1.51	1.48	1.74	1.41	0.96	1.42	1.56	1.1	1.04	1.04
100289279	'CNTNAP3C'	mRNA	0.52	0.96	0.74	0.44	0.15	0.14	28.41	16.29	16.39	26.45	22.97	8.63	0.37	0.68	0.02
100289561	'LOC100289561'	mRNA	3.02	1.68	2.9	1.97	4.6	4.31	4.72	3.23	2.2	5.43	6.48	4.29	6.32	3.44	3.89
100289678	'ZNF783'	mRNA	1.99	1.52	1.69	2.82	3.31	2.15	4.47	2.72	2.11	4.19	3.98	3.35	3.38	3.39	4.15
100303755	'PET117'	mRNA	5.69	6.22	5.32	3	2.47	2.02	3.7	2.31	2.28	2.55	3.19	3.84	2.82	2.04	1.95
10036	'CHAF1A'	mRNA	40.91	36.29	36.44	6.3	6.37	4.65	3.43	3.55	5.51	5.59	7.12	6.23	5.79	5.81	6.29
10038	'PARP2'	mRNA	48.03	42.41	40.66	11.49	10.71	10.09	6.85	16.03	13.87	12.87	12.86	8.84	10.79	11.06	10.96
1004	'CDH6'	mRNA	0.56	0.63	0.68	1.49	1.42	17.28	47.86	35.56	29.64	52.68	40.81	8.71	26.88	14.5	16.5
10042	'HMGXB4'	mRNA	20.72	19.54	17.68	8.64	7.86	7.52	10.57	10.36	8.22	9.14	8.89	6.66	6.75	7.61	8.07
10043	'TOM1'	mRNA	15.95	16.32	15.84	19.8	20.68	14.54	18.25	18.31	17.91	16.89	16.81	14.14	21.14	22.18	23.08
100505385	'IQCJ-SCHIP1'	mRNA	5.75	6.27	6.54	3.22	14.07	23.85	15.19	7.08	7.13	6.23	11.85	16.2	14.66	12.66	13.3
100505573	'INAFM2'	mRNA	11.08	10.93	11.1	5.71	11.5	11.56	21	14.29	9.43	20.35	15.02	13.04	12.73	10.16	10.46
100506144	'TMEM35B'	mRNA	12.74	10.63	9.73	23.15	16.36	22.1	24.72	21.05	14.1	19.13	22.57	13.5	11.95	13.09	14.12
100506243	'KRBOX1'	mRNA	11.9	16.91	17.24	0	0.07	0.11	0	0	0	0	0	0	0	0	0
100506248	'PTMAP9'	pseudo	10.2	10.16	12.69	6.4	1.4	1.79	1.6	1.91	1.83	3.22	3.71	3.56	1.68	3.36	3.3
100506564	'THEGL'	mRNA	0.62	0.42	0.43	0.11	0.04	0.11	0	0	0.03	0.04	0.11	0.06	0.07	0.15	0.05
100506658	'OCLN'	mRNA	6.39	4.89	4.66	0.67	1.19	1.81	0.38	0.34	0.39	0.4	0.4	1.86	0.34	0.37	0.42
100507290	'ZNF865'	mRNA	6.52	6.09	6.11	7.82	4.65	4.5	7.59	7.92	7.37	8.2	8.6	6.31	6.12	7.07	6.4
100507436	'MICA'	mRNA	28	27.51	27.56	16.04	18.06	20.92	36.89	48.83	22.68	59.42	52.43	35.31	51.03	63.99	60.01
100507507	'LOC100507507'	lncRNA	3.67	2.99	2.99	5.24	3.86	6	12.01	6.9	6.51	6.51	7.26	7.54	8.6	10.36	10.45
100509620	'LOC100509620'	mRNA	0.04	0.03	0.06	0	0.31	0.22	0.58	0.26	0	0.75	0.43	0.34	0.43	0.13	0.12
10051	'SMC4'	mRNA	126.85	121.98	123.64	16.78	20.47	12.67	7.62	12.07	13.52	14.66	16.29	11.18	11.06	13.13	13.49
10052	'GJC1'	mRNA	15.61	16.43	15.9	2.69	2.98	2.21	5.9	3.88	3.98	5.34	5	3.02	2.93	4.06	3.59
100526693	'ARPC4-TTLL3'	mRNA	3.12	2.79	2.58	3.76	3.39	2.63	7.56	4.46	2.78	8.77	9.76	5.49	3.4	3.79	2.61
100526739	'CENPS-CORT'	mRNA	5.41	6.21	5.51	3	2.92	1.82	1.25	1.97	2.27	2.09	2.62	1.56	2.06	3.46	3.25
100526842	'RPL17-C18orf32'	mRNA	11.57	7.46	6.4	11.77	10.08	11.35	13.45	11.74	6.77	10.07	11.37	9.43	11.75	9.2	10.31
100532726	'NDUFC2-KCTD14'	mRNA	14.84	11.61	11.51	0.23	0.42	0.19	0.85	0.25	0.54	0.87	0.14	0.07	0.34	0.78	0.64
100532731	'COMMD3-BMI1'	mRNA	11.98	11	13.95	3.85	6.66	3.96	5.08	8.41	4.8	6.97	4.56	5.14	4.83	4.9	4.7
100533496	'TVP23C-CDRT4'	mRNA	2.69	2.56	1.62	1.71	2.81	1.81	4.22	4.67	3.83	4.59	2.28	2.06	2.68	3.72	3.11
10054	'UBA2'	mRNA	71.13	69.44	67.28	25.3	23.83	24.94	20.84	20.82	19.2	18.23	17.61	23.95	22.25	22.73	22.98
10055	'SAE1'	mRNA	183.76	186.91	183.48	74.17	58.22	60.32	59.21	83.81	79.69	82.71	84.28	75.2	85.03	87.52	83.93
10056	'FARSB'	mRNA	65.73	80.97	82.6	35.13	26.94	27.51	9.35	12.42	13.95	13.52	14.67	29.06	27.12	26.74	28.7
10058	'ABCB6'	mRNA	4.92	4.89	4.34	12.54	6.95	5.36	7.54	9.24	9.58	8.14	6.38	6.13	3.66	4.38	5.64
10059	'DNM1L'	mRNA	29.74	30.37	30.02	10.22	13.26	15.36	12.63	13.95	14.75	17.18	17.36	17.26	17.8	17.92	18.89
1006	'CDH8'	mRNA	0.07	0.04	0.07	0.17	0	0	1.2	0.11	0.17	1.21	2.63	13.79	0.45	0.48	0.44
100631383	'FAM47E-STBD1'	mRNA	1.12	0.81	0.78	0	0	0.06	0	0	0.06	0	0	0	0.01	0.16	0
10071	'MUC12'	mRNA	0.01	0	0	0.01	0.09	0.05	0.01	0	0.01	0.02	0.02	0.01	0.02	0.01	0.01
10076	'PTPRU'	mRNA	2.03	2.46	2.32	13.16	1.01	1.15	6.54	8.73	8.46	4.43	5.16	15.69	2.22	5.24	5
10077	'TSPAN32'	mRNA	0.03	0	0	0.3	0.86	0.95	0.12	0.17	0.06	0.07	0.04	0.15	0.03	0.08	0.13
10079	'ATP9A'	mRNA	4.72	2.93	2.91	4.67	2.08	3.11	11.33	9.18	9.82	13.29	14.65	9.38	7.56	4.49	5.42
10082	'GPC6'	mRNA	3.38	3.3	3.42	20.42	18.34	12.93	60.8	57.72	56.84	53.97	41.86	45.3	15.82	12.77	12.56
100861412	'FSBP'	mRNA	0.1	0.22	0	0.32	0.61	0.68	1.59	1.27	0.84	1.56	0.39	0	0.66	0	0.4
1009	'CDH11'	mRNA	6.63	8.42	8.08	114.21	170.58	136.09	482.72	449.55	534.64	399.73	329.78	219.66	111.35	141.68	159.41
10092	'ARPC5'	mRNA	71.84	69.57	74.23	104.05	70.79	82.78	53.08	67.31	66.35	60.45	80.52	152.38	82.32	106.03	112.98
10093	'ARPC4'	mRNA	73.12	78.63	80.57	90.61	64.13	57.46	59.19	59.73	74.39	62.54	87.64	99.25	105.3	99.35	100.43
10095	'ARPC1B'	mRNA	64.12	53.3	53.33	182.17	83.69	83.91	102.5	129.68	132.92	119.91	106.13	126.87	84.5	97.37	97.25
100996517	'SEC22B3'	pseudo	0.46	0.91	1.53	0.33	0.96	1.45	2.79	1.86	1.97	2.96	2.75	0.92	2.56	1.2	1.06
100996643	'LOC100996643'	pseudo	0.36	0.35	0.41	0.5	1.02	0.7	1.8	1.62	1.24	1.37	1.99	1.51	2.55	1.41	1.13
101	'ADAM8'	mRNA	5.32	5.09	4.91	0.3	0.29	0.12	0.58	0.44	0.3	0.6	0.55	0.29	0.58	0.37	0.25
10102	'TSFM'	mRNA	23.24	25.02	24.29	15.06	8.29	9.22	5.99	8.34	7.59	7.27	8.28	12.63	7.57	7.5	8.69
10105	'PPIF'	mRNA	72.55	83.87	91.55	28.68	16.91	19.73	24.08	15.02	14.53	17.25	18.03	17.34	25.84	33.17	33.23
101059938	'NPIPA7'	mRNA	25.87	21.59	27.48	28.48	30.46	26.88	31.27	18.58	12.73	21.88	28.3	33.31	28.79	32.43	24.32
10112	'KIF20A'	mRNA	88.11	78.15	73.8	15.46	10.16	5.21	3.25	15.65	14.26	16.53	17.09	7.09	3.81	7.82	6.86
10116	'FEM1B'	mRNA	10.78	9.79	9.52	7	8.66	7.56	11.84	10.74	10.57	10.13	10.5	8.07	8.8	11.86	11.22
10127	'ZNF263'	mRNA	7.37	7.62	7.59	7.12	6.54	5.6	9.1	6.65	5.76	7.21	7.06	7.23	6.47	6.31	6.22
1013	'CDH15'	mRNA	0.09	0.05	0.02	0.26	1.76	1.01	0.05	0.1	0.05	0.05	0.05	0.07	0.19	0.61	0.53
10130	'PDIA6'	mRNA	116.04	111.13	109.93	172.64	169.23	160.77	104.99	191.6	142.39	156.3	167.51	149.49	189.69	172.66	174.14
10135	'NAMPT'	mRNA	40.46	34.47	27.77	16.75	4.44	5.07	16.76	11.6	9.44	11.2	9.6	16.08	10.76	11.33	11.17
10137	'RBM12'	mRNA	21.38	20.62	20.68	5.93	9.2	8.74	12.05	8.85	8.42	11.19	11.22	10.12	11.12	11.47	11.59
101410538	'MMP24OS'	mRNA	41.05	40.58	43.29	53.03	41.61	43.52	40.33	47.92	42.76	47.12	54.88	73.44	62.32	64.31	60.7
10142	'AKAP9'	mRNA	3.05	2.38	2.55	1.71	2.18	1.84	5.31	4.14	4.09	4.68	5.92	6.56	3.31	3.47	3.56
10146	'G3BP1'	mRNA	70.99	69.33	73.15	19.4	23.51	26.13	18.61	23.62	24.51	21.86	26.12	35.17	34.25	32.1	35.13
10149	'ADGRG2'	mRNA	0.07	0.04	0.03	1.16	2.43	0.62	0.05	0.01	0.01	0.02	0.02	0.66	0.06	0.05	0.04
10153	'CEBPZ'	mRNA	23.47	23.25	23.37	11.94	11.32	11.9	9.59	8.5	9.01	7.95	8.5	11.41	11.09	10.17	11.25
10154	'PLXNC1'	mRNA	1.33	1.82	1.31	0.58	0.15	0.48	0.37	0.24	0.8	0.21	0.18	0.28	0.19	0.28	0.64
10156	'RASA4'	mRNA	2.42	1.97	1.62	6.72	5.42	5.67	7.54	5.41	3.18	7.34	6.42	3.81	1.8	1.91	1.37
10159	'ATP6AP2'	mRNA	65.36	70.87	65.29	114.61	154.92	157.74	67.41	83.79	77.1	76.06	73.2	135.15	69.42	67.41	69.34
10161	'LPAR6'	mRNA	0.67	1.16	0.44	4.67	3.8	3.04	8.6	6.14	5.18	5.51	4.79	7.21	2.52	2.5	2.67
10166	'SLC25A15'	mRNA	6.31	6.89	6.37	3.99	2.65	2.07	2.67	4.14	2.96	3.47	3.61	4.54	3.12	3.34	3.24
10169	'SERF2'	mRNA	69.7	76.25	76.58	180.6	113.86	103.57	98.96	137.67	117.73	119.59	129.13	119.87	130.55	150.57	122.62
1017	'CDK2'	mRNA	85.87	82.71	77.88	14.8	11.98	11.52	16.44	26.11	24.17	24.66	30.18	15.51	13.6	20.48	18.15
10170	'DHRS9'	mRNA	0	0	0	0.1	0	0	35.69	50.9	46.82	28.9	25.03	3.24	0.17	0.03	0.07
10171	'RCL1'	mRNA	7.49	9.91	9.56	6.73	3.14	2.89	3.57	1.74	1.84	2.9	2.95	5.35	3.71	3.47	4.07
10174	'SORBS3'	mRNA	105.59	103.01	101.28	113.23	144.6	143.89	133.86	156.67	159.6	160.35	145.51	80.6	66.78	80.4	71.72
10186	'LHFPL6'	mRNA	15.62	15.99	18	30.33	32.35	45.09	31.68	25.89	29.98	22.01	22.56	30.44	25.59	18.25	20.1
10188	'TNK2'	mRNA	8.61	7.96	7.64	11.77	16.11	18.75	22.21	22.38	22.81	26	26.55	16.6	15.08	17.42	15.07
10189	'ALYREF'	mRNA	107.4	126.62	135.82	44.88	28.75	31.21	25.42	29.49	31.31	28.61	36.53	41.41	46.69	50.04	49.32
101927423	'PANO1'	mRNA	0.8	0.58	0.69	0.75	1.68	1.96	1.17	1.2	0.61	0.93	1.59	1.76	1.92	2.03	1.43
101927572	'LOC101927572'	mRNA	0.74	1	0.49	0	0	0.13	0	0.08	0.16	0.17	0.25	0.24	0.24	0	0.08
101928120	'LOC101928120'	mRNA	1.08	1.18	0.6	5.22	1.42	1.39	1.88	1.67	2.14	1.52	2.13	1.55	2.28	3.41	2.17
101928422	'LOC101928422'	mRNA	0.14	0.02	0.07	0.95	3.61	4.04	1.76	1.79	2.21	1.27	2.33	0.55	0.88	1.17	0.9
101929097	'101929097'	mRNA	0	0	0	0.76	0	0	0.96	1.2	0.6	0.89	0.95	0.18	0	0	0
101929479	'LOC101929479'	pseudo	19.78	19.39	20.42	4.23	6.91	4.66	9.68	8.93	3.83	12.78	14.77	10.07	7.71	6.31	5.51
101929895	'LOC101929895'	mRNA	2.39	1.89	1.82	0.15	0.35	0.3	0.13	0.15	0.21	0.25	0.38	0.32	0.68	0.22	0.44
101929959	'LOC101929959'	mRNA	14.31	11.97	13.75	9.68	11.76	13.56	19.98	24.99	17.93	21.82	23.6	11.27	32.29	21.51	22.4
10193	'RNF41'	mRNA	13.86	13.39	13.34	12.3	11.97	12.18	14.49	12.55	11.11	13.47	13.19	13.02	15.97	17.52	17.51
10194	'TSHZ1'	mRNA	1.41	1.39	1.17	5.75	5.11	3.1	4.17	4.26	4.47	4.83	3.41	7.53	1.6	2.11	2.24
10198	'MPHOSPH9'	mRNA	14.24	11.72	10.43	1.96	4.55	3.34	2.97	4.23	4.56	4.03	4.21	3.01	3.35	2.75	2.98
1020	'CDK5'	mRNA	13.64	10.92	11.15	26.04	13.15	14.81	16.85	22.33	17.2	17.18	22.01	20.78	15.52	15.71	15.41
10200	'MPHOSPH6'	mRNA	22.31	21.28	23.11	7.79	6.5	6.24	5.08	8.32	7.67	5.7	8.7	8.94	11.76	10.61	9.48
10202	'DHRS2'	mRNA	1.42	2.01	1.37	1.47	0.15	0.36	0.19	0.08	0.03	0.1	0.28	0.3	0.21	0.26	0.17
10203	'CALCRL'	mRNA	0.25	0.14	0.15	0.74	8.44	5.35	2.47	2.19	2.72	2.06	2.58	1.39	0.42	0.55	0.48
10206	'TRIM13'	mRNA	2.4	2.21	2.22	3.01	2.9	2.84	1.67	3.79	3.58	3.78	4.1	3.72	2.2	2.04	2.47
10210	'TOPORS'	mRNA	12.89	13.76	14.01	4.1	5.26	4.64	7.63	6.46	6.39	6.48	6.99	5.73	7.05	6.28	7.24
10212	'DDX39A'	mRNA	76.64	94.14	93.62	31.4	18.74	15.57	23.79	23.01	21.79	25.62	32.14	23.45	19.59	20.76	21.45
10213	'PSMD14'	mRNA	71.1	71.52	76.92	23.85	31.06	32.16	18.45	21.98	20.86	19.25	24.16	34.41	37.69	39.03	39.49
102157402	'AK6'	mRNA	26.75	22.65	24.33	16.85	13.32	10.45	10.75	12.42	11.4	10.51	11.58	10.96	14.19	11.74	12.85
10216	'PRG4'	mRNA	0.01	0	0.01	82.52	60.92	9.14	0.76	0.19	0.09	0.04	0.46	0.71	0	0.14	0.02
10226	'PLIN3'	mRNA	72.17	64.1	64.45	137.65	73.59	87.69	47.84	72.94	72.23	70.64	70.76	75.74	75.78	78.03	80.15
10229	'COQ7'	mRNA	6.63	6.82	6.52	3.63	3.82	2.95	3.88	2.84	2.94	3.71	3.63	3.38	3.04	2.59	2.99
10231	'RCAN2'	mRNA	0.18	0.19	0.1	7.21	0.24	6.35	19.58	16.72	13.06	21.89	8.19	4.81	2.22	1	1.12
10233	'LRRC23'	mRNA	2.82	2.03	2.24	6.12	5.69	4.87	3.18	3.8	3.88	2.36	2.28	3.21	3.72	3.61	2.99
10236	'HNRNPR'	mRNA	105.74	112.84	114.36	36.54	42.52	35.46	46.7	45.41	46.61	54.39	59.14	46.98	44.01	49.05	53.55
10240	'MRPS31'	mRNA	19.71	21.38	18.39	11.12	6.33	4.09	9.11	8.58	9.18	6.9	8.65	7.2	6.17	5.68	7.17
10250	'SRRM1'	mRNA	51.74	48.93	50.78	15.91	22.87	21.05	23.22	27.86	22.13	34.09	32.82	22.24	25.32	24.48	25.47
10252	'SPRY1'	mRNA	0.7	0.95	0.94	5.1	2.4	4.88	7.95	1.75	2.75	1.9	3.83	6.47	2.76	2.22	1.87
10262	'SF3B4'	mRNA	95.48	112.78	123.13	63.25	52.83	51.67	41.03	43.03	46.09	43.56	55.81	76.52	58.4	65.16	62.77
10265	'IRX5'	mRNA	0.15	0.05	0.13	3.44	1.83	1.12	4.12	6.18	5.11	5.08	2.47	4.05	4.47	4.07	3.89
10266	'RAMP2'	mRNA	12.55	11.97	10.77	2.17	0.07	0	1.49	1.32	2.33	2.01	2.32	0.89	1.11	1.93	2.21
10272	'FSTL3'	mRNA	11.09	11.18	12.37	15.78	134.71	141.49	36.49	28.11	20.92	32.72	59.18	84.97	37.02	41.83	39.51
102723451	'FAM243B'	mRNA	0.17	0.13	0	0.22	0.49	0.13	0.26	0.66	0.16	0.52	0.44	0.25	0.26	0.36	0
102723553	'SMIM11B'	mRNA	7.76	7.09	9.66	15.56	7.23	7.01	12.36	11.91	11.86	11.77	12.03	9.9	8.11	7.49	8.6
102723722	'LOC102723722'	mRNA	0.46	0.5	0.24	0.59	1.63	0.66	0.85	1.24	1.04	0.64	0.41	0.66	0.67	0.65	0.55
102724151	'LOC102724151'	mRNA	0	0	0	0.55	0.13	0.15	0.27	0.16	0.06	0.13	0.09	0.19	0.09	0.1	0.09
102724159	'LOC102724159'	mRNA	11.62	12.54	14.31	5.33	2.33	2.12	5.24	4	4.16	4.37	4.97	3.76	6.18	5.71	5.99
102724488	'LOC102724488'	mRNA	1.44	1.27	1.54	1.22	0.98	1.68	4.22	5.63	2.58	4.2	4.25	1.92	2.6	2.47	1.81
102724560	'CBSL'	mRNA	1.89	2.19	3.83	5.88	4.39	4.27	13.5	9.82	12.76	23.79	18.63	3.25	10.07	7.46	8.56
102724751	'LOC102724751'	mRNA	0.56	0.75	0.57	9.81	2.67	2.75	1.91	1.15	1.31	2.07	1.55	3.04	1.94	1.43	1.45
102724770	'LOC102724770'	mRNA	3.94	3.56	3.18	5.1	6.55	6.01	4.58	5.84	3.74	5.88	7.04	5.1	3.35	3.86	4.85
102724843	'LOC102724843'	mRNA	27.2	21.07	19.22	3.08	6.39	4.8	8.78	12.77	9.41	10.91	14.56	3.71	7.66	11.81	10.11
102724985	'LOC102724985'	mRNA	18.13	15.71	13.47	12.28	25.23	21.86	14.12	22.28	19.47	21.09	21.28	25.35	24.32	27.95	24.99
10273	'STUB1'	mRNA	42.11	35.89	38.98	48.3	39.51	42.72	31.38	44.66	39.14	36.72	42.43	49.35	49.53	48.2	46.19
10277	'UBE4B'	mRNA	16.88	15.48	16.57	13.44	12.73	12.74	17.84	16.44	15.17	19.96	17.55	14.49	16.75	16.66	17.84
1028	'CDKN1C'	mRNA	2.23	1.77	1.57	15.38	1.4	1.05	16.02	12.16	10.24	11.73	12.24	3.99	1.95	3.1	2.68
10282	'BET1'	mRNA	13.51	10.16	8.69	12.01	13.06	16.3	8.28	17.36	12.48	10.67	12.51	9.2	20.66	14.18	15.56
10283	'CWC27'	mRNA	32.38	26.95	28.55	14.85	11.81	10.84	15.69	17.84	16.15	15.83	14.78	14.7	14.85	10.95	13.45
10285	'SMNDC1'	mRNA	34.48	35.45	34.35	11.28	11.3	13.67	13.58	17.1	15.68	14.09	14.23	13.86	14.56	15.54	15.44
10286	'BCAS2'	mRNA	49.55	50.57	52.34	18.6	20.88	23.37	15.83	21.01	20.71	16.21	18.67	21.75	25.16	25.48	28.61
10291	'SF3A1'	mRNA	56.19	55.71	57.89	24.78	26.68	26.78	24.27	25.65	28.52	23.68	26.65	31.99	25.54	24.45	28.25
10293	'TRAIP'	mRNA	11.88	13.08	12.08	1.7	1.65	0.78	0.89	1.23	1.66	1.67	2.08	0.94	3.45	3.75	3.1
10297	'APC2'	mRNA	0.27	0.23	0.13	0.24	0.36	0.29	0.66	0.56	0.7	0.61	0.72	0.26	0.68	0.43	0.43
10307	'APBB3'	mRNA	4.58	3.82	4.9	5.63	9.28	7.81	7.92	5.37	1.88	9.01	10.96	6.98	4.52	3.95	3.39
10309	'CCNO'	mRNA	3.56	4.13	2.96	0.13	0.07	0.15	0.03	0	0	0.03	0.14	0.93	0.27	0	0.07
1031	'CDKN2C'	mRNA	33.53	35.26	34.12	11.7	8.89	5.42	6.2	11.39	10.8	12.66	15.89	6.49	1.19	1.41	1.96
10311	'VPS26C'	mRNA	15.55	13.98	12.52	10.82	10.74	12.8	19.45	17.44	16.07	19.2	19.04	13.64	11.87	11.69	12.1
10318	'TNIP1'	mRNA	157.86	165.28	147.14	42.28	27	28.65	36.32	28.73	28.44	38.76	38.27	68.02	65.53	69.81	76.46
10322	'SMYD5'	mRNA	20.65	25.01	23.07	17.41	12.32	12.05	6.73	8.38	9.79	7.63	9.8	10.89	8.05	7.84	7.91
10324	'KLHL41'	mRNA	0.3	0.36	0.34	2.39	0.16	0.12	0.04	0.12	0.08	0.14	0.06	0.14	0.04	0.08	0.17
10325	'RRAGB'	mRNA	4.01	3.64	4.05	5.44	5.12	3.84	11.44	9.56	9.55	10.84	10.43	4.75	7.37	5.96	5.68
10327	'AKR1A1'	mRNA	32.04	32.65	29.47	72.2	35.84	40.39	30.99	52.06	55.21	39.6	38.45	47.64	39.82	46.33	47.66
10328	'EMC8'	mRNA	29.73	33.98	30.76	13.6	16.04	19.99	12.08	14.58	12.46	14.85	15.14	17.77	18.65	22.51	20.76
1033	'CDKN3'	mRNA	110.02	101.41	93.01	41.01	14.04	8.61	16.52	24.65	26.74	26.73	16.72	12.16	6.53	9.4	7.6
103344718	'HOTS'	mRNA	0.12	0.22	0.15	710.59	1236.01	1269.63	4.14	0.19	0.18	0	1.46	41.79	0.28	2.34	0.19
10335	'MRVI1'	mRNA	0.03	0.02	0.02	0.4	0.07	0.05	0.09	0.1	0.13	0.03	0.14	0.86	1.21	3.35	2.83
10344	'CCL26'	mRNA	0.37	0.37	0.46	2.24	1.18	0.54	4.25	5.26	7.34	3.53	3.13	4.29	1.12	1.92	1.62
10346	'TRIM22'	mRNA	4.38	5.19	3.89	10.81	39.25	39.42	50.13	58.78	50.47	52.98	58.49	51.68	6.44	5.29	5.74
10350	'ABCA9'	mRNA	0.12	0.07	0.2	0.49	0.13	0.23	0.4	0.26	0.24	0.38	0.79	0.11	0.12	0.18	0.22
10351	'ABCA8'	mRNA	0.33	0.29	0.27	2.66	0.36	0.22	3.1	2.41	1.83	2.38	1.98	0.98	0.48	0.19	0.13
10361	'NPM2'	mRNA	1.2	1.42	1.61	0.05	0	0	0.29	0.04	0	0.15	0	0	0.05	0	0
10362	'HMG20B'	mRNA	71.7	63.98	62.24	66.34	53.72	47.82	58.94	72.02	69.34	68.79	64.65	50.45	57.88	56.49	50.29
10370	'CITED2'	mRNA	40.61	61.19	65.3	41.74	106.09	177.13	310.61	74.6	78.03	108.35	65.85	41.11	186.31	118.73	106.92
10371	'SEMA3A'	mRNA	3.43	2.52	2.77	9.37	20.21	19.64	11.99	13.88	14.03	13.79	16.34	8.68	15.04	6.27	6.92
10376	'TUBA1B'	mRNA	2536.73	2561.81	2588.29	669.79	799.79	755.81	442.42	1190.57	1336.02	909.39	1070.56	693.09	803.36	1044.67	1006.66
1038	'CDR1'	mRNA	0.31	0.15	0.08	0.7	1.83	0.85	0.96	0.48	1.31	0.77	0.04	0.49	1.39	2.21	2.2
10381	'TUBB3'	mRNA	33.71	32.87	35.89	167	52	69.43	79.27	136.97	108.11	108.05	131.13	115.13	127.57	109.13	121.86
10382	'TUBB4A'	mRNA	10.15	7.48	7.63	0.96	0.89	0.58	0.46	0.28	0.1	0.8	0.25	0.24	0.92	0.17	0.04
10383	'TUBB4B'	mRNA	651.01	690.73	669.59	220.7	206.27	211.2	144.57	224.72	234.36	193.25	225.44	176.5	161.99	185.66	176.29
10384	'BTN3A3'	mRNA	7.48	6.02	5.32	31.38	24.11	20.51	9.44	9.69	12.1	8.62	10.41	12.6	8.72	10.43	9.16
10389	'SCML2'	mRNA	3.28	2.56	2.56	0.73	1.3	1.1	0.16	0.27	0.4	0.27	0.37	0.48	0.52	0.29	0.28
1039	'CDR2'	mRNA	11.91	8.92	8.95	8.54	11.62	8.17	12.56	15.04	13.74	10.66	13.76	12.44	17.6	16.93	19.27
10393	'ANAPC10'	mRNA	16.91	16.32	17.13	9.27	6.77	9.73	9.22	9.34	7.32	8.04	6.67	8.39	9.29	8.11	7.04
10397	'NDRG1'	mRNA	13.05	9.66	8.81	63.07	58.62	50.24	30	42.73	47.74	24.88	20.65	7.86	6.13	7.8	9.72
10403	'NDC80'	mRNA	50.58	48	46.53	5.94	5.75	3.24	1.41	3.05	3.91	3.75	4.85	3.56	2.15	3.47	4.17
10410	'IFITM3'	mRNA	255.4	304.87	247.44	3489.02	476.93	335.7	1701.9	1913.21	1774.71	1520.88	1137.49	1059.33	414.68	734.09	637.71
10412	'NSA2'	mRNA	122.83	112.9	126.26	88.07	52.32	45.89	73.57	67.03	66.54	69.82	66.46	64.48	57.76	54.12	54.71
10413	'YAP1'	mRNA	41.6	37.41	36.46	9.71	12.73	13.51	17.37	15.93	17.79	19.12	16.38	14.81	25.97	20.84	23.53
10417	'SPON2'	mRNA	2.01	2.69	2.78	9.37	28.2	28.38	0.32	0.34	0.25	0.13	0.14	0.86	50.18	235.66	190.84
10418	'SPON1'	mRNA	0.05	0.06	0.08	0.68	0.08	0.13	0.56	0.13	0.04	0.21	0.26	0.53	0.35	0.16	0.11
10419	'PRMT5'	mRNA	73.74	76.2	76.78	36.18	32.03	38.02	13.85	19.98	23.13	18.48	25.03	37.2	34.55	34.73	34.65
10423	'CDIPT'	mRNA	36.7	36.68	35.45	61.03	42.94	50.78	32.08	36.46	33.98	33.16	39.76	42.69	43.8	43.27	39.46
10424	'PGRMC2'	mRNA	22.72	22.94	22	27.3	33.8	47.33	31.68	33.94	35.18	30.61	26.57	21.81	55.11	41.62	41.27
10425	'ARIH2'	mRNA	30.5	32.59	33.72	12.9	14.37	12.32	17.34	13.03	13.49	15.41	17.64	15.3	14.02	14.15	15.38
10426	'TUBGCP3'	mRNA	18.85	18.71	19.16	6.46	6.43	5.67	7.92	7.55	7.11	7.57	7.45	6.93	5.01	5.8	6.02
10432	'RBM14'	mRNA	19.16	20.23	20.67	7.97	5.57	5.4	4.49	7.14	8.53	5.87	9.21	9.42	7.2	7.85	8.27
10436	'EMG1'	mRNA	33.98	38.54	45.01	22.69	9.86	9.69	7.46	12.12	12.14	10.6	11.1	17.6	18.54	18.47	18.22
10438	'C1D'	mRNA	21.54	23.53	23.45	11.64	12.94	15.37	13.61	12.11	10.38	10.79	12.54	11.08	12.56	12.32	11.95
10439	'OLFM1'	mRNA	0.11	0.13	0.06	1.05	0.2	0.64	0.13	0.13	1.74	0.08	0.12	0.49	0.66	0.25	0.22
10444	'ZER1'	mRNA	20.95	20.27	20.31	21.27	14.07	14.43	22.37	24.05	22.09	24.75	24.91	17.7	18.38	17.41	16.21
10445	'MCRS1'	mRNA	48.03	49.35	51.55	33.01	23.5	22.66	20.52	25.16	23.84	25.52	25.86	24	23.86	24.78	24.26
10447	'FAM3C'	mRNA	34.2	29.3	27.87	27.92	52.63	62.37	36.88	33.48	39.56	31.5	31.41	34.96	33.95	28.73	33.35
10449	'ACAA2'	mRNA	26.83	29.03	24.23	27.64	28.1	23.14	34.91	41.31	41.91	39.85	33.25	18.43	24.7	22.92	21.75
10452	'TOMM40'	mRNA	93.66	102.65	115.13	35.15	30.41	33.04	18.55	20.29	18.94	19.67	31.35	47.48	54.12	57.26	53.87
10460	'TACC3'	mRNA	89.61	91.88	91.9	17.85	13.23	6.81	3.54	8.98	11.12	10.89	14.45	10.77	13.09	16.74	15.01
10465	'PPIH'	mRNA	65.37	81.1	81.21	32.21	22.95	18.83	12.91	19.14	21.06	18.83	20.01	19.5	27.4	35.11	31.71
10466	'COG5'	mRNA	10.28	8.31	7.67	7.39	14.51	15.52	10.21	11.84	11.92	9.93	10.86	12.27	14.63	12.45	13.08
10467	'ZNHIT1'	mRNA	31.8	27.57	29.23	72.08	37.35	41.27	45.43	59.22	50.88	57.08	58.19	48.8	60.25	68.04	58.56
10468	'FST'	mRNA	1.24	2.36	1.94	22.27	2.28	8.32	9.78	2.65	1.44	1.91	1.93	3.13	3.28	3.4	2.82
1047	'CLGN'	mRNA	23.34	25.51	22.68	0.87	0	0.08	0.02	0	0	0	0	0.41	1.36	0.55	0.54
10478	'SLC25A17'	mRNA	21.47	21.89	21.32	9.46	6.52	8.79	7.09	7.46	8.39	7.25	7.91	11	8.22	8.95	8.1
10481	'HOXB13'	mRNA	0.67	0.42	0.35	0.49	0	0	0	0.02	0	0	0	0.06	0	0	0
10489	'LRRC41'	mRNA	30.3	33.12	32.6	40.39	47.05	44.78	33.3	43.68	38.48	40.47	39.55	47.36	54.83	56.9	55.83
10491	'CRTAP'	mRNA	42.92	41.91	38.8	88.85	66.53	60.11	67.43	68.7	68.17	65.95	50.91	53.55	39.16	31.74	29.65
10492	'SYNCRIP'	mRNA	113.78	107.07	121.42	31.18	58.31	62.78	43.53	44.27	51.69	41.94	47.84	64.46	69.38	63.13	69.64
10493	'VAT1'	mRNA	96.35	77.93	78.12	203.66	111.75	146.3	176.61	236.72	237.73	217.87	211.03	102.75	143.97	148.38	145.73
10498	'CARM1'	mRNA	40.66	36.92	36.82	65.21	39.23	32.48	39.7	51.8	45.5	49.38	48.16	40	44.01	40.84	41.76
1050	'CEBPA'	mRNA	0.09	0.06	0.11	5.11	0.06	0.08	19.65	12.47	3.53	23.01	5.48	0.44	0.06	0.02	0.02
10507	'SEMA4D'	mRNA	5.6	4.48	4.08	0.9	0.27	0.34	0.4	0.36	0.45	0.47	0.48	1.03	0.59	0.46	0.4
10509	'SEMA4B'	mRNA	21.74	19.94	19.5	16.91	9.04	8.99	5.01	5.36	5.92	8.14	9.01	6.01	7.07	5.45	5.5
10516	'FBLN5'	mRNA	2.09	2.9	3.12	10.08	28.14	25.68	63.33	89.16	143.34	49.52	32.43	12.03	9.82	19.17	18.13
10522	'DEAF1'	mRNA	10.84	12.32	10.29	25.62	7.46	6.95	12.93	13.39	13.86	12.07	12.29	15.28	16.67	13.91	13.2
10523	'CHERP'	mRNA	27.95	28.56	30.63	11.13	11.99	12.36	12.56	12.08	12.87	11.56	14.59	15.53	16.32	14.84	16.03
10526	'IPO8'	mRNA	23.21	21.05	20.95	7.86	10.03	9.11	9.87	10.35	11.27	11.48	10.67	9.4	8.96	7.62	8.1
10527	'IPO7'	mRNA	52.37	49.82	51.26	21.85	25.76	30.32	30.42	28.77	26.08	31.63	31.5	29.51	28.75	25.69	26.99
10528	'NOP56'	mRNA	79.77	89.92	99.11	37.08	34.9	34.86	21.12	16.55	19.46	19.24	24.33	43.52	44.47	39.83	42.28
10529	'NEBL'	mRNA	0.01	0.01	0.01	0.17	0.32	0.64	0.26	1.41	0.51	0.44	0.52	4.49	0.22	0.06	0.03
10533	'ATG7'	mRNA	16.87	18.55	15.76	7.93	8.2	7.09	4.99	6.45	6.57	6.6	5.91	6.89	8.17	9.3	9.14
10535	'RNASEH2A'	mRNA	92.33	94.07	92.99	31.64	10.53	7.3	7.47	15.15	16.5	14.61	17.16	9.9	13.36	18.75	17.79
10536	'P3H3'	mRNA	19.77	21.81	18.25	60.47	47	40.23	63.13	91.37	78.88	78.63	72.32	45.58	45.86	59.97	59.84
105369205	'LOC105369205'	mRNA	0.36	0.71	0.69	7.97	18.98	18.24	11.49	12.15	8.64	10.67	13.62	7.57	9.09	9.84	10.94
105369914	'LOC105369914'	mRNA	0.14	0.39	0.41	0.02	0	0	0.07	0.07	0	0.05	0.06	0.04	0.06	0.04	0
105370641	'LOC105370641'	mRNA	0.18	0.18	0.23	0.02	0	0.03	0	0	0	0	0.02	0	0.02	0.02	0.02
105371933	'LOC105371933'	mRNA	0.64	0.85	0.51	0.16	0	0	0	0	0	0	0	0.04	0	0.04	0
105372824	'LOC105372824'	mRNA	1.77	1.18	1.18	0	0.42	0.4	0.96	0.09	0.17	0.23	0.28	0.36	0.32	0.18	0.18
105372978	'LINC01638'	mRNA	2.46	1.62	2.3	6.35	4.88	6.49	3.05	4.36	4.7	2.43	2.66	1.89	6.85	9.07	9.25
105373057	'LOC105373057'	mRNA	0.02	0	0	0	0	0.05	0.14	0.07	0.02	0.09	0.04	0.09	0.05	0.02	0.1
105373132	'105373132'	mRNA	0.06	0.2	0.5	0.34	0.45	0.06	0.4	0.71	0.39	0.98	0.61	0.34	0.37	0.51	0.57
105374301	'LOC105374301'	mRNA	1.06	0.82	1.11	0.88	0.72	0.83	1.49	1.12	1	1.48	2.18	1.37	1.39	1.37	1.11
105376714	'LOC105376714'	mRNA	0.87	0.82	0.46	0	0	0	0	0	0	0	0	0.05	0	0	0
105377650	'LOC105377650'	mRNA	0.04	0	0.02	0.06	0.38	0.59	0.12	0.02	0.06	0.12	0.14	0.59	0.16	0.1	0.19
105379443	'LOC105379443'	pseudo	0.55	0.18	0.25	0.1	1.16	1.27	1.73	1.08	0.53	2.44	2.13	2.08	2.99	1.16	1.59
105379547	'LOC105379547'	mRNA	0.12	0.09	0.38	0.35	0.35	0.24	0.32	0.35	0.32	0.5	0.73	0.34	0.22	0.3	0.18
105379554	'LOC105379554'	mRNA	1.15	2.43	2.52	0	0	0	0	0	0	0	0	0.11	0	0	0
10541	'ANP32B'	mRNA	199.01	189.1	192.08	159.69	62.91	50.14	66.87	74.09	62.63	69.48	58.72	59.11	43.73	48.59	50.28
10549	'PRDX4'	mRNA	58	63.21	67.45	240.42	160.82	189.12	63.02	109.45	101.72	90.79	78.53	168.75	88.16	103.73	94.58
10550	'ARL6IP5'	mRNA	48.06	43.94	43.68	119.1	110.34	116.5	111.57	102.65	102.86	126.55	91.68	70.58	68.31	69.85	68.37
10556	'RPP30'	mRNA	24.04	25.45	24.22	8.98	6.9	6.83	5.69	7.16	7.25	6.64	7.25	6.44	8.64	7.75	7.84
10559	'SLC35A1'	mRNA	9.04	7.58	8.39	8.92	7.28	7.79	13.36	15.75	15.4	13.81	12.93	8.58	6.79	6.87	6.03
10567	'RABAC1'	mRNA	55.88	66.61	60.54	228.06	112.03	114.25	106.21	152.71	146.34	117.68	119.41	90.36	121.64	144.45	129.71
10569	'SLU7'	mRNA	20.48	19.32	18.09	11.3	8.73	7.44	10.84	13.43	11.73	11.71	11.75	11.11	8.51	8.7	9.98
10570	'DPYSL4'	mRNA	1.01	1.6	1.49	6.89	2.67	3.27	1.68	1.33	0.42	1.86	5.39	11.09	14.99	9.75	10.93
10572	'SIVA1'	mRNA	36.44	41.67	41.24	30.02	12.59	12.47	12.95	18.74	18.75	18.2	19.46	16.97	15.64	19.62	18.14
10573	'MRPL28'	mRNA	85.13	89.02	90.89	68.56	32.62	35.07	37.12	50.99	45.35	46.08	47.58	37.2	47	42	43.66
10574	'CCT7'	mRNA	257.59	260.23	270.22	169.86	94.53	103.13	61.93	92.32	88.4	76.75	87.77	130.36	130.25	139.74	131.76
10575	'CCT4'	mRNA	162.67	171.81	173.87	103.42	51.3	55.44	41.33	53.66	54.39	50.55	54.01	66.24	68.62	68.63	72.64
10576	'CCT2'	mRNA	169.41	178.79	184.06	50.86	55.51	61.25	44.33	37.55	40.38	33.13	42.64	62.33	63.76	63.11	68.19
10577	'NPC2'	mRNA	110.33	117.27	108.41	292.78	127.87	145.02	383.26	404.22	376.36	395.08	279.35	258.83	142.51	117.12	117.02
1058	'CENPA'	mRNA	30.89	27.21	27.12	6.64	4.35	1.76	1.74	5.45	5.26	5.89	5.81	2.64	1.86	3.39	2.81
10581	'IFITM2'	mRNA	47.57	46.28	41.71	543.15	30.74	23.82	445.19	477.75	378.05	412.44	267.52	156.21	208.07	257.61	226.95
10588	'MTHFS'	mRNA	8.27	9.95	8.67	1.49	0.45	1.01	1.75	2.34	2.45	2.11	2.28	2.05	0	0.14	0.14
10592	'SMC2'	mRNA	31.05	28.03	28.2	2.5	4.38	3.75	3.09	4.75	5.58	5.07	5.91	4.16	6.65	5.79	6.35
10594	'PRPF8'	mRNA	104.44	85.15	92.65	32.3	36.02	31.76	31.18	33.63	38.91	40.6	44.11	44.78	41.78	43.83	45.37
10597	'TRAPPC2B'	mRNA	2.69	2.62	2.51	2.58	3.02	3.48	3.81	3.07	2.92	3.54	3.05	3.27	3.58	4.84	4.06
10600	'USP16'	mRNA	24.74	25.49	25.41	9.1	16.86	14.29	16.57	10.71	9.16	12.88	11.09	14.16	10.37	9.49	10.96
10602	'CDC42EP3'	mRNA	14.01	14.46	16.7	10.77	13.69	29.24	58.74	12.59	15.92	16.48	22.77	31.25	45.13	33.29	33.76
10606	'PAICS'	mRNA	120.7	130.69	129.43	51.92	41.76	38.49	24.49	33.3	34.36	32.16	31.97	44.96	45.51	48.41	46.16
10608	'MXD4'	mRNA	17.88	16.28	17.09	27.11	32.86	27.58	84.32	77.97	83.08	110.11	97.77	60.83	35.12	36.42	36.48
10609	'P3H4'	mRNA	15.29	16.71	16.26	37.31	55.32	55.58	33.72	56.71	44.82	41.05	49.62	61.46	56.42	59.03	56.21
10615	'SPAG5'	mRNA	59.9	55.13	52.26	7.87	8.02	3.6	2.18	4.59	4.77	5.6	6.12	5.6	5.64	6.79	6.49
1062	'CENPE'	mRNA	16.28	15.09	14.97	1.86	2.82	1.57	0.74	1.62	1.58	1.74	2.02	1.57	1.55	1.74	1.92
10620	'ARID3B'	mRNA	2.83	2.82	2.82	0.58	0.95	1.18	0.5	0.31	0.34	0.64	1.15	0.94	0.8	0.79	0.78
10621	'POLR3F'	mRNA	10.77	9.87	10.9	4.39	5.04	4.78	3.7	3.67	4.21	3.94	5.27	5.22	5.13	4.75	5.23
10622	'POLR3G'	mRNA	8.09	7.62	8.69	1.6	1.71	1.8	3.89	2.88	2.84	3.17	4.49	2.54	4.17	3.58	3.6
10625	'IVNS1ABP'	mRNA	19.72	17.93	17.87	12.83	18.09	35.75	35.43	47.19	26.89	25.59	30.1	90.25	22.5	14.11	16.74
10626	'TRIM16'	mRNA	11.32	12.09	11.09	25.68	12.23	12.49	34.6	24.25	30.31	32.32	21.98	65.25	38.48	43.44	41.38
10627	'MYL12A'	mRNA	243.88	271.04	268.19	234.6	292.56	396.57	284.28	238.54	227.13	245.23	298.4	406.93	451.97	424.7	412.32
10628	'TXNIP'	mRNA	52.71	41.66	41.57	510.11	92.96	91.01	17.78	164.28	113.6	132.8	57.25	159.85	61.33	52.12	52.53
10629	'TAF6L'	mRNA	10.56	12.84	12.23	6.58	5.57	3.73	4.72	5.6	5.56	5.28	7.22	6.4	6.93	5.79	6.56
1063	'CENPF'	mRNA	29.11	22.25	24.34	6.06	3.71	1.77	1.47	2.97	3.68	4.51	5.14	4.31	2.75	4.28	4.18
10631	'POSTN'	mRNA	0.36	1.11	1.18	155.02	2.15	7.91	74.68	404.88	149.57	70.18	25.22	540.62	850.78	1490.66	1606.26
10633	'RASL10A'	mRNA	1.18	2.11	1.54	0.09	0.19	0.25	0.16	0.11	0	0.09	0.18	0.2	0.28	0.23	0.11
10635	'RAD51AP1'	mRNA	26.25	25.41	24.21	2.29	2.48	1.21	0.52	1.05	1.92	1.51	2.19	1.74	1.9	1.97	2.23
10645	'CAMKK2'	mRNA	13.34	11.48	11.16	17.37	21.27	16.75	9.55	11.63	10.84	10.77	11.58	13.09	11.82	10.51	10.37
10655	'DMRT2'	mRNA	0.38	0.69	0.68	0	0.02	0	0	0	0	0	0	0	0.02	0	0.03
10657	'KHDRBS1'	mRNA	113.89	112.96	113	60.31	44.8	42.48	49.41	55.92	54.46	55.72	48.23	58.75	45.51	53.95	56.2
10658	'CELF1'	mRNA	22.21	20.45	20.91	8.05	8.38	7.72	10.2	12.96	11.64	13.27	14.03	9.9	10.66	11.48	11.42
10659	'CELF2'	mRNA	0.34	0.34	0.39	0.81	0.98	2.78	1.08	1.46	2.52	1.01	1.32	5.31	3.98	1.51	1.96
10664	'CTCF'	mRNA	25.93	26	25.33	11.11	11.7	10.38	10.07	12.63	12.75	12.45	13.2	12.16	10.52	9.75	11.35
10668	'CGRRF1'	mRNA	10.32	10.21	10.47	5.44	5.32	4.76	6.87	5.13	4.27	6.48	5.09	3.6	4.13	4.86	4.97
10670	'RRAGA'	mRNA	44.3	46.44	44.3	52.71	53.34	49.89	46.93	57.63	57.35	49.75	53.43	52.06	46.17	51.11	54.36
106821730	'BUB1B-PAK6'	mRNA	1.19	1.19	1.18	0.05	0.25	0.06	0.09	0	0	0.08	0.06	0	0	0.08	0.04
10693	'CCT6B'	mRNA	0.22	0.14	0.19	0.62	1.3	1.11	0.25	0.27	0.18	0.25	0.21	1.09	0.24	0.3	0.51
10694	'CCT8'	mRNA	151.37	158.38	156.42	87.74	58.16	68.46	35.85	46.13	43.12	42	47.49	73.61	68.92	67.53	71.26
1070	'CETN3'	mRNA	13.31	11.1	11.11	7.01	4.94	4.73	4.01	6.58	5.21	4.21	4.72	3.4	4.21	3.84	3.52
10713	'USP39'	mRNA	53.2	50.84	51.8	28.72	17.16	18.01	18.38	26.08	24.32	22.48	22.82	22.12	20.73	20.39	21.1
10714	'POLD3'	mRNA	27.34	24.51	23.93	4.87	4.9	3.17	3.21	5.62	7.08	6.17	4.98	3.42	2.94	3.71	3.55
10721	'POLQ'	mRNA	4.77	3.85	4.14	0.51	0.85	0.52	0.17	0.38	0.49	0.61	0.58	0.57	0.82	0.9	0.57
10726	'NUDC'	mRNA	148.25	166.42	173.72	78.49	48.04	49.06	30.23	44.39	42.18	37.59	46.96	53.12	62.93	72.6	75.79
10728	'PTGES3'	mRNA	241.71	244.33	236.84	115.5	74.55	73	62.87	93.62	88.16	70.44	77.44	82.9	78.55	83.13	87.08
10732	'TCFL5'	mRNA	7.38	6.35	6.24	9.2	6.55	7.08	7.42	9.35	9.4	9.6	9.29	6.37	5	5.23	5.12
10733	'PLK4'	mRNA	30.22	27.44	25.81	2.45	2.81	1.62	1.24	1.83	2.24	2.84	3.35	1.75	2.72	3.72	3.53
10734	'STAG3'	mRNA	1.52	1.82	1.5	0.6	0.66	0.45	0.62	0.56	0.54	0.85	0.75	0.55	0.56	0.54	0.54
10736	'SIX2'	mRNA	2.64	3.15	2.72	19.42	83.49	88.48	4.78	4.43	3.1	5.86	8.05	2.12	2.96	3.49	3.03
10749	'KIF1C'	mRNA	35.83	32.38	34.25	23.67	24.98	33.83	30.13	37.39	34.24	38.94	44.63	54.6	46.34	35.88	35.12
10753	'CAPN9'	mRNA	0.04	0.13	0.03	0.03	0.18	0.12	0.12	0.13	0.06	0.16	0.13	0.06	0.11	0.11	0.09
10761	'PLAC1'	mRNA	0.14	0.09	0.05	0.41	0.79	0.77	0.19	0.41	0.27	0.14	0.1	0.52	0.24	0.33	0.28
10762	'NUP50'	mRNA	33.82	30.97	31.35	7.99	10.9	10.85	5.71	10.05	11.84	12.1	11.67	13.24	11.02	10.72	11.5
10763	'NES'	mRNA	5.34	3.44	3.66	30.5	5.03	4.49	37.19	44.64	39.43	48.58	87.09	54.89	35.27	42.06	49.68
10765	'KDM5B'	mRNA	16.66	14.06	14.55	19.4	16.52	12.5	14.41	17.86	17.95	20.84	20.09	25.67	21.12	24.5	24.13
10767	'HBS1L'	mRNA	45.44	45.68	44.87	16.78	17.16	18.09	17.95	23	18.73	17.45	16.89	20.1	21.33	21.73	20.94
10769	'PLK2'	mRNA	53.7	76.72	77.55	36.48	71.99	87.99	249.57	279.97	167.19	237.97	206.33	151.97	120.96	80.73	80.12
10772	'SRSF10'	mRNA	32.72	39.14	39.77	9.92	14.7	14.83	13.27	12.22	11.9	13.59	16.99	13.99	15.67	15.5	16.98
10775	'POP4'	mRNA	17.06	19.29	18.09	9.66	9.62	9.44	8.42	11.31	11.65	9.7	10.01	11.23	9.89	9.75	9.09
10785	'WDR4'	mRNA	9.35	8.1	10.35	4.11	2.8	2.24	1.69	1.26	2.05	1.98	2.89	3.45	3.6	4.08	4.1
10788	'IQGAP2'	mRNA	0.13	0.19	0.17	0.13	0.01	0.02	0.47	1.31	0.42	1.15	0.77	2.8	0.67	0.75	0.8
10794	'ZNF460'	mRNA	0.45	0.5	0.43	0.13	0.23	0.24	0.28	0.11	0.12	0.16	0.09	0.11	0.2	0.16	0.24
107983990	'LOC107983990'	mRNA	0.26	0.13	0.1	0.15	0.62	0.62	0.35	0.56	0.24	0.42	0.39	0.35	0.55	0.54	0.47
107983998	'LOC107983998'	mRNA	0.5	0.68	0.54	0.41	0.8	1.01	0.76	0.66	0.51	1.04	1.59	1.56	1.56	1.36	1.19
107984115	'LOC107984115'	mRNA	1.96	1.67	2.19	0.14	0.2	0.27	0.15	0.25	0.21	0.36	0.26	0.36	0.27	0.4	0.47
107984203	'LOC107984203'	mRNA	1.41	1.24	1.05	0.61	1.64	1.28	2.86	2.34	0.84	5.61	6.43	7.15	2.5	1.84	1.82
107984282	'LOC107984282'	lncRNA	0.02	0.02	0.02	0.03	0.02	0.01	0.32	0.07	0.17	0.32	0.27	0.09	0.01	0.04	0.02
107984449	'LOC107984449'	mRNA	0.17	0.24	0.24	0.04	0.03	0	0.05	0.01	0	0	0.05	0.04	0.01	0.02	0
107984814	'LOC107984814'	mRNA	1.31	0.92	0.82	0.06	0.1	0.1	0.07	0.25	0.25	0.12	0.34	0.1	0.13	0.2	0.19
107984862	'LOC107984862'	mRNA	0.09	0.16	0.12	0.04	0.2	0.15	0.73	0.38	0.74	0.6	0.91	0.45	0.38	0.3	0.41
107985021	'LOC107985021'	mRNA	0	0.03	0	0.01	0.23	0.13	0.08	0.02	0.1	0.1	0.07	0.01	0.01	0.01	0.03
107985410	'LOC107985410'	mRNA	0.02	0.01	0.01	0.02	0.03	0	0.03	0.02	0.07	0.05	0.07	0.01	0.07	0.2	0.28
107985476	'LOC107985476'	mRNA	2.77	3.25	2.76	1.97	1.86	1.94	4.56	5.39	5.24	6.88	8.78	4.14	7.76	6.3	6.27
107985728	'LOC107985728'	mRNA	0.03	0.03	0.03	0.27	0.37	0.32	5.72	6.55	1.25	5.57	1.85	0.48	0.54	0.2	0.16
107985876	'LOC107985876'	mRNA	0.01	0	0	0.01	0.02	0	3.22	2.26	3.1	4.11	3.7	0.19	0	0.01	0.01
107986192	'LOC107986192'	lncRNA	0.02	0.01	0.02	0.05	0.03	0.16	0.44	0.34	0.43	0.73	0.52	0.2	0.06	0.1	0.06
107986211	'LOC107986211'	mRNA	0.34	0.3	0.33	0.78	0.27	0.22	0.7	0.78	0.47	0.61	0.95	0.3	0.48	0.6	0.44
107986752	'LOC107986752'	mRNA	1.15	0.9	1.27	0.17	0.16	0.22	0.21	0.35	0.28	0.14	0.17	0.13	0.11	0.18	0.18
107987067	'LOC107987067'	mRNA	0	0.2	0.17	0	0.69	0.66	0.22	1.11	0.59	1.21	1.2	0.46	1.99	0.35	0.78
107987070	'LOC107987070'	lncRNA	0.16	0.11	0.18	0.13	0.72	0.24	1.4	1.17	0.74	1.47	3.29	0.73	4.18	2.08	1.49
107987269	'LOC107987269'	mRNA	1.52	1.45	1.13	0.04	0.42	0.34	0.05	0.05	0.08	0.18	0.05	0.04	0.05	0	0.04
107987276	'LOC107987276'	mRNA	0.21	0.27	0.22	5.95	0.94	2.58	0.31	0.41	0.2	0.31	0.55	7.46	0.27	0.23	0.06
107987364	'LOC107987364'	mRNA	0.57	0.11	0.29	0.21	2.16	1.15	0.75	0.56	0.35	1.78	1.85	0.85	1.49	0.6	0.47
107987372	'LOC107987372'	mRNA	0.73	0.53	1.22	0.06	0.12	0.09	0	0	0	0.06	0.19	0.12	0.12	0.06	0.12
107987388	'LOC107987388'	mRNA	0.19	0.24	0.2	2.09	0.57	0.66	0.51	0.27	0.21	0.46	0.29	0.67	0.16	0.6	0.36
107987428	'107987428'	mRNA	8.36	8.93	10	4.46	3.09	2.59	1.49	1.81	1.44	1.95	2.39	2.51	2.95	3.56	4.06
107987464	'LOC107987464'	mRNA	0.53	0.76	0.35	1.06	0.69	0.74	1.65	1.32	0.71	1.11	0.87	0.65	0.67	0.65	0.34
108	'ADCY2'	mRNA	0.02	0.02	0.01	0.56	0.45	0.4	0	0.11	0.02	0.03	0.01	0.03	0.84	0.68	0.72
10801	'SEPT9'	mRNA	117.56	114.24	115.16	229.16	211.34	208.81	107.49	117.32	121.91	134.25	118.12	105.88	86.65	97.04	97.68
10806	'SDCCAG8'	mRNA	7.19	7.37	7.55	16.87	5.99	4.85	11.54	11.31	12.3	11.52	12.74	13.76	9.41	7.76	9.28
10808	'HSPH1'	mRNA	84.74	69.91	76.15	17.17	27.68	33.1	16.79	17.75	17.09	15.61	27.05	28.79	26.41	22.16	25.33
10826	'FAXDC2'	mRNA	2.51	1.76	1.41	6.79	3.71	2.21	8.19	14.58	14.57	15.67	11.01	3.05	1.37	4	4.17
10827	'FAM114A2'	mRNA	7.43	5.94	6.59	5.32	7.35	8.22	5.54	8.39	7.63	6.57	7.54	6.83	7.8	6.61	7.58
10838	'ZNF275'	mRNA	2.64	2.13	2.79	3.11	3.35	3.83	7.12	3.63	3.31	3.63	3.07	5.19	4.62	4.86	5.01
10846	'PDE10A'	mRNA	0.18	0.1	0.13	0.54	0.02	0.03	0.53	0.7	0.63	0.4	0.08	0.29	1.96	0.69	0.85
10855	'HPSE'	mRNA	6.66	5.99	5.72	0.52	1.07	0.98	1.58	1.32	1.22	1.9	2.65	3.29	0.32	0.55	0.26
10856	'RUVBL2'	mRNA	103.89	109.24	110.2	60.12	27.39	25.23	15.94	26.04	28.32	25.03	28.92	36.09	32.77	32.12	33.5
10857	'PGRMC1'	mRNA	62.19	63.35	65.28	102.21	44.09	49.34	80.31	94.67	88.27	86.61	73.77	55.29	54.75	61.84	60.2
10858	'CYP46A1'	mRNA	0.07	0.27	0.2	0.14	0.34	0.38	1.34	0.39	0.62	1.25	1.15	0.14	0.48	0.29	0.14
10868	'USP20'	mRNA	7.05	7.75	7.02	6.54	7.35	6.55	5.25	7.71	6.57	8.22	8.53	7.66	7.44	6.29	6.74
10873	'ME3'	mRNA	9.72	8.27	9.02	0.68	0.76	0.68	0.13	0.12	0	0.15	0.25	0.14	0.45	0.27	0.32
10874	'NMU'	mRNA	3.78	4.47	4.4	0.13	0.07	0	0	0.07	0	0	0	1.07	0	0.07	0.07
10875	'FGL2'	mRNA	0.08	0.04	0.01	0.62	0.88	0.33	0.1	0.11	0.04	0.07	0.01	0.24	0.08	0.05	0.05
10897	'YIF1A'	mRNA	42.62	43.16	45.63	110.81	70.54	76.09	47.82	85.06	81.15	67.1	67.99	69.64	81.94	96.37	85.34
10899	'JTB'	mRNA	47.47	49.45	53.96	135.25	73.86	64.5	39.85	57.96	53.75	43.39	48.05	109.18	46	62.54	59.57
10902	'BRD8'	mRNA	38.21	32.29	31.88	8.2	11.13	7.74	5.03	11.43	11.01	12.63	15.44	9.93	9.79	8.23	9.6
10903	'MTMR11'	mRNA	8.69	8.48	8.51	29.19	7.98	7.46	24.33	25.62	26.52	28.57	36.15	36.48	4.14	6.69	7.2
10904	'BLCAP'	mRNA	21.17	22.46	20.91	25.72	44.62	58.77	15.1	20.42	19.66	17.59	21.32	41.82	43.1	35.92	35.83
10906	'TRAFD1'	mRNA	18.39	16.77	16.77	13.68	17.25	17.69	12.43	18.77	16.24	16.82	17.64	17.46	17.18	14.83	16.9
10908	'PNPLA6'	mRNA	22.5	22.04	22.41	29.08	16.35	16.51	22.54	30.52	27.64	29.03	28.51	17.49	16.34	21.37	22.24
10914	'PAPOLA'	mRNA	97.94	94.85	93.22	28.37	30.38	33.94	35.27	31.88	32.88	35.17	36.81	35.8	32.08	33.96	36.55
10915	'TCERG1'	mRNA	27.66	26.54	27.37	7.46	12.83	12.69	14.37	12.44	12.37	15.54	13.44	14.32	11.95	11.34	12.07
10916	'MAGED2'	mRNA	66.31	67.11	61.42	152.64	174.95	163.41	101.5	172.85	161.96	128.91	131.07	141.77	142.27	171.58	174.56
10920	'COPS8'	mRNA	54.23	64.59	61.52	26.76	28.86	26.22	24.07	40.22	31.52	26.82	29.53	27.81	28.57	24.46	23.31
10921	'RNPS1'	mRNA	110.89	116.79	117.73	76.3	49.75	50.64	53.39	53.58	50.73	50.68	59.45	64.76	64.73	66	69.68
10922	'FASTK'	mRNA	18.58	18.79	19.9	56	36.41	31.08	26.89	51.13	40.67	36.39	40.01	43.37	37.49	42.58	37.24
10926	'DBF4'	mRNA	15.29	12.28	11.37	4.56	2.96	2.15	9	4.85	5.06	7.12	6.48	3.27	3.54	3.75	3.78
10929	'SRSF8'	mRNA	4.62	5.77	5.45	7.23	8.5	10.08	6.14	5.2	5.36	6.79	8.43	13.13	9.46	9.28	9.39
10935	'PRDX3'	mRNA	134.9	137.42	124.9	48.82	63.01	68.23	38.01	49.96	41.38	46.2	48.31	46.51	53.48	51.28	51.95
10945	'KDELR1'	mRNA	195.84	198.11	192.57	385.31	288.69	288.1	211.32	266.65	236.21	241.82	253.44	224.2	265.15	278.41	269.24
10946	'SF3A3'	mRNA	61.11	64.01	68.37	30.79	25.77	24.56	18.92	20.57	21.59	22.84	26.61	28.48	25.66	28.22	33.58
10950	'BTG3'	mRNA	60.8	62.05	56.62	13.73	16.61	15.18	21.97	18.96	17.59	16.61	17.72	13.06	14.54	17.94	19.01
109504726	'ERV3-1-ZNF117'	mRNA	0.87	0.48	0.77	0.25	2.01	1.97	1.67	0.8	0.38	2.43	3.14	1.68	0.94	1.21	1.16
10951	'CBX1'	mRNA	97.38	95.75	97	35.1	32.92	31.64	33.4	47.46	47.09	41.81	47.7	30.64	37.86	39.57	38.34
10953	'TOMM34'	mRNA	63.66	63.67	67.8	37.81	13.85	16.98	14.4	20.88	18.31	19.22	19.5	37.96	37.24	21.81	21.52
10954	'PDIA5'	mRNA	14.33	12.46	12.09	49.37	32.47	32.36	30.7	62.8	44.81	46.47	33.67	26.37	31.93	38.63	35.35
10955	'SERINC3'	mRNA	43.8	37.87	37.87	29.48	48.16	59.5	36.28	37.64	31.74	41.87	43.6	49.17	50.93	41.85	47.2
10956	'OS9'	mRNA	99.84	98.6	94.54	149.68	143.58	121.25	173.28	199.62	183.02	185.44	189.64	140.66	113.51	99.82	106.08
10962	'MLLT11'	mRNA	33.35	31.41	28.36	34.87	45.99	69.73	35.37	59.37	37.88	52.63	87.3	95.1	104.45	161.53	169.96
10963	'STIP1'	mRNA	187.9	178.72	183.8	62.35	55.34	61.94	33.88	56.9	60.14	47.56	65.63	71.15	78.69	76.6	77.44
10966	'RAB40B'	mRNA	3.63	5.27	4.6	9.94	7.98	9.38	10.1	9.22	8.2	13.99	11.07	12.46	9.42	7.18	5.95
10970	'CKAP4'	mRNA	119.76	131.53	127.79	169.56	273.45	275.88	231.59	448.74	358.81	368.8	407.83	351.64	256.06	262.13	267.31
10975	'UQCR11'	mRNA	43.25	43.49	45.52	73.96	43.64	50.69	31.62	45.02	40.89	39.35	42.18	58.59	57.07	54.74	48.93
10978	'CLP1'	mRNA	8.37	9.65	9.53	4.55	5.02	4.58	4.36	4.72	5.56	4.71	3.95	5.02	5.06	4.46	5.51
10979	'FERMT2'	mRNA	43.97	43.4	40.71	33.85	56.56	59.87	56.2	39.91	42.92	43.85	50.25	47.46	64.9	68.13	68.51
10989	'IMMT'	mRNA	64.94	65.35	63.77	38.68	33.89	34.78	27.28	33.86	36.93	34.19	34.52	32.18	38.17	38.26	37.3
10991	'SLC38A3'	mRNA	2.54	2.7	2.15	0.36	0.12	0.15	0.04	0.12	0.06	0.06	0.05	0.04	0.54	0.85	0.72
10994	'ILVBL'	mRNA	14.54	14.48	15.97	26.84	17.77	19.2	16.45	19.93	18.41	18.61	20.48	16.13	12.5	12.94	14.55
10998	'SLC27A5'	mRNA	0.3	0.19	0.28	3.77	0.41	0.34	0.35	0.45	0.4	0.48	0.3	0.99	0.52	0.38	0.32
11000	'SLC27A3'	mRNA	1.41	1.83	1.68	12.36	9.29	5.66	1.92	2.81	4.2	2.02	1.82	6.48	0.4	1.21	1.3
11001	'SLC27A2'	mRNA	0.51	0.39	0.44	0	0	0	0	0	0	0	0	0.04	0	0	0
11004	'KIF2C'	mRNA	78.79	77.06	73.63	12.89	8.54	3.69	1.91	7.2	7.83	7.41	8.54	5.56	4.67	8.13	9.16
11005	'SPINK5'	mRNA	0.02	0	0	0.27	1.01	3.89	0.34	0.29	0.33	0.38	0.98	0.32	0	0	0
11011	'TLK2'	mRNA	15.4	15.61	14.4	6.03	6.18	5.11	7.92	8.42	7.64	8.54	8.3	8.5	8.47	7.95	9.51
11014	'KDELR2'	mRNA	90.69	96.08	95.22	153.94	154.41	179.34	98.89	159.85	151.63	118.49	130.36	133.5	149.85	164.2	165.3
11015	'KDELR3'	mRNA	19.79	17.99	15.09	54.89	89.34	75.09	44.94	92.16	87.24	61.72	55.5	34.67	74.42	95.39	93.71
11016	'ATF7'	mRNA	10.65	9.56	10.36	6.92	7.84	7.44	12.15	11.88	13.87	13.03	12.26	10.43	11.54	10.5	11.63
11017	'SNRNP27'	mRNA	43.33	43.56	41.9	16.59	21.2	25.37	20.04	25.55	21.02	18.3	23.96	21.21	22.65	19.13	19.18
11022	'TDRKH'	mRNA	10.5	8.87	9.18	2.87	2.45	2.15	2.37	1.68	1.63	3.1	2.62	3.18	3.81	2.8	2.47
11034	'DSTN'	mRNA	133.97	130.26	124.98	182.97	231.45	362.56	448.99	433.46	397.52	441.78	410.02	342.49	279.43	312.78	317.38
110354863	'ZNF660-ZNF197'	mRNA	0	0	0	0.15	0.07	0.49	0.24	0.61	0.37	0.35	0.65	0	0	0	0
11037	'STON1'	mRNA	3.14	2.72	2.08	4.12	4.34	2.78	9.71	11.47	9.61	10.08	6.18	6.33	1.54	2.38	2.28
1104	'RCC1'	mRNA	39.87	40.73	44.69	16.84	8.9	7.98	12.15	14.83	12.38	15.85	17.25	13.65	15.08	18.42	18.41
11040	'PIM2'	mRNA	13.41	11.2	10.76	4.74	2.9	3.39	1.97	2.22	2.11	2.6	3.18	3.62	3.07	3.87	3.71
11047	'ADRM1'	mRNA	127.3	151.96	161.87	62.71	70.63	73.11	48.58	46.86	44.66	53.66	58.7	79.79	74.54	79.18	72.83
1105	'CHD1'	mRNA	17.07	14.4	14.82	4.72	7.65	6.69	5.98	4.3	3.73	5.51	5.46	5.44	5.63	5.45	5.48
11051	'NUDT21'	mRNA	56.15	53.65	48.73	15.61	11.57	10.39	22.06	24.5	24.39	25.27	21.82	14.16	13.27	13.71	14.65
11052	'CPSF6'	mRNA	17.62	17.97	18.12	7.72	8.16	8	10.57	8.97	8.51	10.61	10.3	11.02	8.59	9.23	10.23
11056	'DDX52'	mRNA	12.81	12.76	12.12	3.47	5.52	6.03	3.98	4.04	4.18	3.94	4.65	6.15	10.05	5.87	6.55
11057	'ABHD2'	mRNA	21.96	20.68	21.83	3.65	10.31	10.3	8.37	7.75	9.23	9.47	8.08	8.21	13.74	9.49	11.16
11064	'CNTRL'	mRNA	5.5	4.35	4.06	1.72	1.71	0.88	1.6	2.34	2.44	2.58	2.76	1.06	0.75	0.74	0.86
11065	'UBE2C'	mRNA	268.39	269.6	261.95	56.99	45.59	22.6	5.15	20.16	23.28	21.16	30.34	23.09	22.28	32.04	30.73
11067	'DEPP1'	mRNA	1.26	1.76	1.89	15.25	0.58	0.92	5.55	15.01	6.37	15.96	10.67	3.42	7.52	8.72	7.78
1107	'CHD3'	mRNA	30.03	25.25	25.92	28.55	16.72	16.51	44.36	48.72	45.3	55.36	47.47	30.09	31.8	30.08	30.73
11070	'TMEM115'	mRNA	26.65	30.74	30.61	42.31	37.95	33.88	25.78	25.12	27.33	24.82	27.21	29.92	29.92	32.22	30.72
11073	'TOPBP1'	mRNA	31.52	29.12	27.5	5.37	7.16	5.73	6.15	6.67	7.22	6.85	7.45	6.69	7.86	6.85	7.39
11075	'STMN2'	mRNA	0	0.08	0	152.97	1.15	3.5	0.78	0	0	0	0	27.17	1.44	0.43	0.08
11079	'RER1'	mRNA	42.4	44.8	45.4	50.94	45.31	49.05	32.61	42.86	39.26	35.5	42.47	41.67	48.15	55.09	55.28
11091	'WDR5'	mRNA	29.36	31.55	32.47	13.68	9.5	7.88	9.9	11.79	11.93	12.87	13.74	13.74	10.14	11.06	10.41
11092	'SPACA9'	mRNA	4.21	4.27	3.51	5.03	3.16	2.59	3.42	5.25	3.14	4.13	3.84	2.4	2.65	3.54	4.38
11093	'ADAMTS13'	mRNA	0.4	0.42	0.45	1.33	0.63	0.39	1.73	1.2	0.54	1.58	1.67	1.19	1.32	0.84	0.68
11094	'CACFD1'	mRNA	2.67	3.36	3.45	6.57	3.62	2.51	8.89	8.48	8.05	7.94	8.17	6.1	3.54	3.31	2.94
11096	'ADAMTS5'	mRNA	0.11	0.07	0.15	3.15	5.59	6.67	6.8	8.22	8.49	6.82	12.05	4.04	11.32	5.52	7.3
11098	'PRSS23'	mRNA	21.55	23.5	26.25	115.05	718.2	1103.41	99.93	73.03	98.91	81.45	184.73	239.6	194.22	97.1	97.09
11100	'HNRNPUL1'	mRNA	173.27	182.63	180.01	63.97	62.28	57.05	87.22	100.9	99.12	116	108.75	76.66	76.16	80.39	81.48
11101	'ATE1'	mRNA	10.8	11.41	10.45	2.57	4.8	4.43	4.83	4.37	4.02	5.02	4.6	5.36	5.25	3.85	4.84
11103	'KRR1'	mRNA	17.67	19.2	18.93	4.94	7.8	7.38	12	8.12	8.46	8.95	8.89	8.74	6.58	5.68	5.4
11104	'KATNA1'	mRNA	16.29	14.07	13.44	9.55	4.99	4.86	8.01	7.98	8.62	8.66	8.13	5.82	5.83	5.61	4.77
111089941	'MMP24-AS1-EDEM2'	mRNA	0.16	0.09	0	0.84	0.51	0.64	1.4	0.98	0.73	1.17	2.39	0.41	0.25	0.34	0
1111	'CHEK1'	mRNA	24.65	25.12	24.38	7.06	4.72	4.91	8.44	7.32	7.65	8.28	7.23	4.69	9.15	10.81	10.75
11113	'CIT'	mRNA	24.34	17.99	17.65	6.7	3.94	1.89	2.25	2.81	3.84	4.91	4.2	2.1	2.09	2.45	2.37
11116	'FGFR1OP'	mRNA	13.13	13.44	13.63	2.28	5.37	4.79	2.93	3.68	2.98	3.1	3.83	3.68	3.37	4.09	4.45
11117	'EMILIN1'	mRNA	1.43	1.35	1.25	81.26	19.17	14.24	146.34	193.84	191.58	161.23	164.68	70.23	21.95	96.99	84.6
11119	'BTN3A1'	mRNA	9.28	7.57	6.52	17.62	16.8	11.08	9.09	10.97	12.55	8.99	9.56	7.69	6.22	8.19	7.36
1112	'FOXN3'	mRNA	6.32	5.73	5.91	5.25	4.65	4.78	15.48	10.29	11.05	15.77	11.47	14.32	10.66	8.25	9.22
11124	'FAF1'	mRNA	41.58	43.83	43.52	19.18	13.45	13.23	15.08	17.13	16.64	14.48	17.05	13.68	13.77	15.07	16.17
11127	'KIF3A'	mRNA	6.42	5.57	5.78	1.02	2.76	2.85	2.41	2.37	2.02	1.95	2.19	2.81	3.29	2.85	3.21
11129	'CLASRP'	mRNA	20.17	20.69	23.35	11.63	10.5	7.92	15.29	9.48	8.01	13.6	14.19	11.12	11.07	10.82	10.7
11130	'ZWINT'	mRNA	102.65	117.65	113.15	6.94	12.48	7.93	3.12	5.9	8.03	7.24	11.78	9.52	13.37	13.7	12.46
11132	'CAPN10'	mRNA	8.8	9.42	9.94	5.22	4.01	3.55	4.45	5.68	4.24	5.54	7.54	5.97	5.27	5.16	4.66
11133	'KPTN'	mRNA	9.83	11.63	11.09	5.65	4.5	3.45	5.67	6.34	6.21	4.88	6.23	4.31	4.43	5.01	4.75
11141	'IL1RAPL1'	mRNA	0	0.02	0.02	0.04	0.01	0	0.79	0.46	0.61	0.4	0.31	0.67	0.14	0.15	0.19
11142	'PKIG'	mRNA	23.94	24.62	23.13	79.19	15.95	16.34	52.48	41.6	46.85	50.56	51.01	48.15	18.47	25.2	22.19
11143	'KAT7'	mRNA	27.65	29.01	28.67	11.28	10.55	8.48	15.47	13.78	14.68	14.87	15.25	9.29	10.43	11.34	11.59
11144	'DMC1'	mRNA	1.4	1.61	1.6	0.41	0.44	0.45	0.5	0.13	0.22	0.64	0.64	0.35	0.21	0.31	0.32
11147	'HHLA3'	mRNA	13.82	10.58	10.58	30.97	25.96	27.44	22.75	27.38	25.37	23.45	33.47	30.18	17.33	18.16	14.89
11148	'HHLA2'	mRNA	0.21	0	0.04	14.99	0.23	3.17	0.73	0.49	0.24	1.14	2.35	12.52	0.1	0.15	0.04
11158	'RABL2B'	mRNA	11.68	13.84	11.87	10.53	11.45	10.21	9.71	10.8	9.45	11.86	13.16	12.92	11.16	10.77	12.78
11159	'RABL2A'	mRNA	4.83	4.27	5.18	7.39	6.08	6.43	10.42	7.79	7.23	10.25	11.05	9.51	4.86	4.38	4
11163	'NUDT4'	mRNA	18.22	18.47	17.82	20.14	13.19	15.67	46.28	43.83	34.89	62.36	53.18	57.68	14.17	12.82	14.09
11164	'NUDT5'	mRNA	32.7	34.21	32.77	22	13.75	17.84	13.81	15.95	16.09	16.59	16.13	17.98	13.88	15.84	15.72
11166	'SOX21'	mRNA	0.02	0	0.02	0.78	0.03	0	3.83	8.45	2.91	11.12	13.2	17.2	0.02	0	0.03
11167	'FSTL1'	mRNA	388.95	436.26	426.42	402.52	2049.93	1780.62	603.64	667.72	589.5	595.17	571.7	824.03	1228.24	937.58	933.17
11168	'PSIP1'	mRNA	125.16	107.22	98.23	40.22	17.97	15.24	18.69	25.14	22.81	27.46	24.1	16.25	13.58	15.51	14.08
11169	'WDHD1'	mRNA	18.27	13.22	13.09	1.39	1.75	1.48	1.33	2.2	2.8	2.56	2.6	1.79	2.22	2.14	2.35
11173	'ADAMTS7'	mRNA	6.59	7.74	6.53	18.54	59.25	52.83	10.45	6.95	6.05	8.74	14.8	8.13	5.71	6.23	5.45
11177	'BAZ1A'	mRNA	21.23	19.76	20.11	9.89	9.28	8.72	8.23	9.47	8.85	10.59	13.61	12.69	11.06	9.82	11.75
11179	'ZNF277'	mRNA	6.33	4.46	4.8	13.94	6.66	5.32	15.61	10.85	7.9	13.31	8.41	5.56	7.24	6.74	5.96
11188	'NISCH'	mRNA	27.02	26.73	27.2	22.31	25.65	23.85	33.02	31.95	28.52	42.1	40.33	27.7	31.69	27.48	24.62
11190	'CEP250'	mRNA	9.02	6.98	7.68	5.69	3.23	2.66	2.86	5	4.68	4.2	4.2	3.16	4.24	3.63	3.83
11193	'WBP4'	mRNA	14.7	13.75	12.35	8.35	5.89	5.79	6.67	7.04	7.02	6.1	7.93	6.14	7.19	5.21	6.88
11194	'ABCB8'	mRNA	6.28	6.13	5.48	7.29	7.13	6.5	4.67	6.04	6.81	5.92	7.47	7.45	6.46	5.13	5.69
11198	'SUPT16H'	mRNA	89.87	89.98	87.32	31.04	22.97	20.61	17.82	21.3	22.5	22.28	22.86	28.49	21.92	23.12	26.31
1120	'CHKB'	mRNA	10.74	10.11	10.22	15.68	10.76	8.7	15.68	15.6	14.58	21.81	18.72	12.66	9.98	9.17	7.64
11212	'PLPBP'	mRNA	27.7	26.87	25.57	11.93	12.27	10.73	7.96	14.6	13.45	12.26	13.37	14.4	11.49	12.39	10.8
11213	'IRAK3'	mRNA	2.14	2.25	1.66	0.04	0.03	0.04	0.05	0.03	0.04	0.05	0.21	0.05	0.09	0.18	0.21
11214	'AKAP13'	mRNA	5.7	4.58	5.24	6.94	10.48	6.37	12.17	7.09	8.79	7.53	8.12	14.06	6.74	5.81	5.64
11221	'DUSP10'	mRNA	2.43	3.11	3.58	0.88	1.87	2.43	9.16	5.63	3.36	7.8	10.19	11.24	7.21	4.41	5.58
112267876	'LOC112267876'	mRNA	1.07	1.99	0.53	6791.26	10370.8	9583.09	30.77	0.72	0.87	0.17	10.69	340.84	1.7	15.47	1.15
112267934	'LOC112267934'	lncRNA	0.03	0.02	0.02	0.09	0.41	0.65	0.06	0.06	0.03	0.07	0.16	0.09	0.17	0.09	0.09
112267992	'LOC112267992'	mRNA	0.51	0.34	0.45	0.65	0.96	3.32	4.25	5.64	3.74	7.89	25.02	41	1.26	0.59	0.22
112268080	'LOC112268080'	mRNA	0.02	0.02	0.03	0.2	0.09	0.03	0.07	0.12	0.08	0.11	0.13	0.15	0.18	0.16	0.07
112268114	'LOC112268114'	lncRNA	0	0	0	0.04	0.05	0	3.15	4.14	1.66	6.23	8.2	10.86	0	0	0.08
112268131	'LOC112268131'	mRNA	2.19	2.18	2.67	0.24	0.6	0.37	0.35	0.15	0.12	0.43	0.39	0.42	0.9	0.54	0.7
112268232	'LOC112268232'	mRNA	0.13	0.26	0.13	0.54	0.22	0.25	0.91	1.46	1.88	0.95	1.06	0.13	0.35	0.13	0.13
112268271	'LOC112268271'	mRNA	1.41	0.55	0.55	0.02	0.01	0	0.03	0.01	0	0.02	0.03	0.05	0.03	0.02	0.03
112268321	'LOC112268321'	pseudo	1.2	0.51	0.91	1.34	1.23	1.35	1.11	1.73	1.91	1.64	2.01	0.89	1.4	1.48	1.17
112268342	'LOC112268342'	mRNA	0.19	0.45	0.27	1.79	1.13	0.37	1.08	1.23	1.46	1.08	1.09	1.04	0.52	0.64	0.77
112268437	'LOC112268437'	mRNA	0	0	0	0	0.3	0.18	0	0	0.2	0.41	0	0.23	0	0.02	0.26
11227	'GALNT5'	mRNA	2.49	1.93	1.51	3.35	35	19.02	31.2	26.07	35.67	35.01	18.4	33.05	11.5	11.84	13.3
1123	'CHN1'	mRNA	12.05	11.72	10.15	10.06	42.93	15.93	91.44	104.87	126.71	91.97	63.17	29.06	15.26	16.43	12.74
11230	'PRAF2'	mRNA	74.39	70.42	63.65	105.7	92.45	92.31	68.3	87.34	77.56	78.42	80.27	55.09	77.94	93.43	89.54
11234	'HPS5'	mRNA	6.84	7.04	6.48	3.18	5.67	7.84	9.13	8.27	9.32	11.47	12.26	9.03	8.29	6.43	6.97
11235	'PDCD10'	mRNA	43.75	44.88	42.78	20.76	19.76	20.81	19.11	24.6	24.52	21.63	26.77	24.41	28.78	26.7	26.4
1124	'CHN2'	mRNA	0.28	0.28	0.22	0.37	0.02	0.06	8.34	11.24	4.39	8.93	8.43	1.52	0.24	0.12	0.13
112464	'CAVIN3'	mRNA	14.78	7.42	8.35	46.4	68.95	64.93	12.29	13.45	15.64	22.09	20.54	99.2	12.91	25.27	21.4
11247	'NXPH4'	mRNA	2.77	3.98	3.13	10.96	3.37	4.05	10.25	8.02	4.99	12.81	13.3	1.03	8.79	7.18	6.6
112479	'ERI2'	mRNA	6.39	5.68	6.09	1.51	3.42	3.34	2.46	2.6	2.02	2.8	3.43	2.44	2.3	2	2.21
112487	'DTD2'	mRNA	4.92	5.2	4.92	5.25	7.52	8.8	4.77	4.7	4.38	4.84	4.95	7.54	6.23	5.71	5.14
11249	'NXPH2'	mRNA	0.53	0.29	0.34	0.02	0	0	0	0	0	0	0	0	0.02	0	0
11253	'MAN1B1'	mRNA	22.52	23.86	21.87	40.02	46.13	44.53	38.39	55.01	45.34	44.25	45.55	49.59	56.25	43.05	42.79
112574	'SNX18'	mRNA	4.96	5.04	4.48	7.96	13.76	16.53	32.58	13.3	13.67	10.99	9.49	10.42	10.68	10.23	11.55
11259	'FILIP1L'	mRNA	10.07	16.9	17.22	7.37	8.33	7.13	50.62	28.02	28.65	16.29	24.14	23.24	48.6	63.8	58.05
112609	'MRAP2'	mRNA	0.14	0.37	0.23	0.33	0.11	0	3.01	2.77	5.15	2.23	1.9	0.02	0.87	0.5	0.56
11261	'CHP1'	mRNA	44.27	40.45	39.17	35.96	40.18	45.52	44.06	43.49	39.14	52.97	46.17	40.65	31.24	28.24	29.32
11266	'DUSP12'	mRNA	16.45	20.38	21.34	12.68	7.95	8.16	7.64	6.81	6.73	8.71	7.55	10.75	9.05	10.91	10.33
112770	'GLMP'	mRNA	37.6	42.67	36.65	63.48	45.21	40.03	54.46	50.85	50.93	65.23	66.91	50	28.04	37.05	33.26
11281	'POU6F2'	mRNA	0	0	0	0.12	0.02	0.05	0.08	0.05	0.04	0.07	0.09	0.11	0.07	0.02	0
11282	'MGAT4B'	mRNA	70.99	73.81	69.71	56.38	45.79	46.39	132.8	130.67	121.66	133.64	124.97	96.42	119.22	89.08	84.3
112840	'WDR89'	mRNA	5.83	5.22	4.79	3.12	2.26	2.02	0.87	1.98	1.88	1.71	1.97	2.81	2.54	2.61	2.71
112849	'L3HYPDH'	mRNA	6.49	5.46	6.49	7.96	18.12	20.58	17.31	12.06	11.44	14.03	14.23	19.91	14.21	16.49	15.19
11285	'B4GALT7'	mRNA	19.64	20.93	21.86	19.48	23.23	22.35	12.88	22.05	21.68	17.52	20.12	23.49	31.95	30.93	27.85
112936	'VPS26B'	mRNA	20.13	19.96	20.65	30.12	24.26	23.84	26.34	26.97	28.16	28.37	24.09	24.11	20.11	24.36	24.41
112950	'MED8'	mRNA	18.52	20.12	20.27	23.86	24.5	25.34	14.98	23.51	18.82	18.2	18.61	18.26	22.14	27.99	29.23
1130	'LYST'	mRNA	1.67	1.63	1.67	1.4	1.6	1.53	4.1	3.98	3.52	5.63	4.55	4.16	1.35	1.26	1.39
113026	'PLCD3'	mRNA	16.6	15.22	16.96	49.7	25.74	29.74	62.65	85.82	83.74	65.51	33.01	66.34	12.21	8.8	9.41
1131	'CHRM3'	mRNA	0.25	0.21	0.27	0.62	1.86	1.67	1.57	0.87	0.93	1.25	1.4	0.87	1.6	1.52	1.44
113115	'MTFR2'	mRNA	12.69	12.24	12.87	2.2	1.78	1.15	0.78	1.26	1.69	1.41	1.9	1.22	2.16	2.43	2.26
113130	'CDCA5'	mRNA	63.83	67.03	68.15	7.28	6.03	3.74	2.03	4.35	5.96	4.84	6.82	4.63	7.01	8	7.89
113146	'AHNAK2'	mRNA	1.81	1.12	1.49	9.16	0.9	2.43	5.38	5.93	5.64	6.44	3.72	11.36	6.47	1.99	2.04
113174	'SAAL1'	mRNA	25.26	26.09	25.91	10.35	6.05	5.21	5.01	5.3	5.8	7.12	7.32	6.36	7.14	6.66	7.76
11319	'ECD'	mRNA	29.94	31.49	29.24	11.81	14.73	14.15	19.59	13.46	14.34	15.82	15.71	16.53	20.25	16.61	18.95
11320	'MGAT4A'	mRNA	0.26	0.22	0.35	0.06	0.01	0.07	0.06	0.04	0.04	0.01	0.06	0.52	0.03	0.04	0.06
113201	'CASC4'	mRNA	35.67	35.23	33.48	30.02	60.77	58.84	40.68	49.48	50.64	42.29	38.29	37.54	39.81	41.36	43.67
11321	'GPN1'	mRNA	39.01	45.46	43.84	21.81	17.76	19.21	20.05	22.96	20.56	21.09	21.91	29.76	26.44	19.85	20.28
113251	'LARP4'	mRNA	18.24	15.04	16.36	2.24	6.44	7.68	5.14	5.83	5.71	5.91	5.89	7.83	6.47	5.51	7.18
11328	'FKBP9'	mRNA	41.36	38.79	39.11	127.53	111.62	101.78	145.13	170.59	129.32	142.33	141.85	123.13	75.97	73.77	80.26
11329	'STK38'	mRNA	24.52	23.36	23.27	15.33	18.39	20.39	26	29.54	40.67	31.48	32.11	26.9	24.83	19.66	20.22
1133	'CHRM5'	mRNA	0	0	0	0	0.02	0.02	0.02	0.05	0	0.02	0.05	0.06	0.08	0.06	0.13
11335	'CBX3'	mRNA	84.87	83.4	83.62	58.6	41.51	37.4	43.93	48.01	45.74	46.13	55.2	46.36	41.53	46.78	48.19
11337	'GABARAP'	mRNA	239.03	233.43	215.86	456.85	229.07	200.21	354.95	490.71	436.52	391.36	385.86	305.73	316.67	347.81	330.78
11338	'U2AF2'	mRNA	93.48	108.14	110.54	38.44	43.44	43.21	42.53	44.14	43.85	48.98	59.01	48.48	51.34	51.7	50.73
11339	'OIP5'	mRNA	15.28	15.35	12.59	2.47	2.01	1.25	0.77	1.68	1.61	1.9	1.78	1.91	3.22	3.49	2.83
11340	'EXOSC8'	mRNA	39.2	38.11	36.96	14.48	8.91	8.69	5.55	8.81	9.18	8.42	10.73	9.18	9.08	11.15	11.66
11341	'SCRG1'	mRNA	0.06	0	0	2.72	0.91	0.44	1.13	0.58	0.35	0.83	0.61	2.25	3.27	1.76	1.29
11342	'RNF13'	mRNA	10.82	10.85	10.8	13.3	31.33	35.52	16.32	12.34	14.45	13.8	14.1	15.3	10.15	8.81	10.13
11344	'TWF2'	mRNA	50.75	50.87	50.03	68.48	38.73	40.31	75.07	86.14	75.81	103.34	92.12	52.73	40.25	50.04	50.83
113451	'AZIN2'	mRNA	3.67	3.27	2.68	6.86	4.85	3.99	4.41	7.52	7.26	5.13	5.84	1.34	2.8	5.41	4.61
11346	'SYNPO'	mRNA	13.01	11.52	11.31	12.81	41.84	47.74	43.05	41.57	50.35	45.48	38.75	53.21	87.02	123.39	118
113510	'HELQ'	mRNA	6.61	6.41	6.77	2.71	2.93	2.94	3.58	4.06	3.43	4.02	4.16	3.44	2.86	3	2.51
113655	'MFSD3'	mRNA	4.12	3.66	2.85	12.68	5.2	6.3	6.14	6.98	8.37	7.91	9.44	14.49	7.93	9.38	8.07
113675	'SDSL'	mRNA	3.59	4.38	3.27	4.9	12.02	11.75	2.36	3.38	4.18	3.47	4.84	6.62	7.47	4.41	6.27
113763	'ZBED6CL'	mRNA	1.15	1.41	1.67	0	0.1	0.18	0	0	0	0	0	0.17	0.05	0	0.03
113791	'PIK3IP1'	mRNA	2	2.62	1.7	2.64	6.05	4.51	13.78	12.74	7.91	19.12	18.44	4.43	10.47	8.16	8.33
1138	'CHRNA5'	mRNA	5.03	6.23	5.56	0.42	0.49	0.36	0.43	0.44	0.39	0.65	1.29	1.04	0.99	1.31	1.14
1140	'CHRNB1'	mRNA	11.48	11.6	10.58	2.22	1.29	1.12	2.17	4.62	3.79	3.59	3.19	1.97	2.6	2.68	2.15
114034	'TOE1'	mRNA	15.61	21.46	19.33	4.18	4.42	3.35	4.29	2.42	2.45	3.31	4.07	3.51	4.07	5.59	5.43
114112	'TXNRD3'	mRNA	1.02	0.85	1.09	2.86	2.1	1.78	2.98	2.63	3.01	3.16	2.08	2.7	2.41	2.04	2.48
114134	'SLC2A13'	mRNA	1.03	0.79	0.89	0.5	4.21	4.86	3.54	2.93	3.62	2.63	3.01	3.63	2.03	1.43	1.67
114548	'NLRP3'	mRNA	1.48	1.47	1.59	0.09	0.07	0.07	0.12	0.04	0.03	0.13	0.04	0.07	0.15	0.08	0.15
114609	'TIRAP'	mRNA	3.78	3.06	2.85	4.06	4.34	4.97	3.67	4.49	4.65	5.28	4.47	5.38	3.43	3.82	3.91
1147	'CHUK'	mRNA	12.89	12.59	13.13	3.25	7.06	7.68	6.17	6.04	5.09	6.65	6.34	7.97	5.97	6.02	7.07
114757	'CYGB'	mRNA	2.96	2.92	2.95	3.65	1.68	5.3	10.02	6.45	5.04	5.24	3.63	9.83	10.63	6.97	6.93
114787	'GPRIN1'	mRNA	6.48	5.94	6.37	1.75	0.67	0.55	1.83	1.69	2.04	1.56	3.13	1.88	3.1	2.97	3.43
114789	'SLC25A25'	mRNA	8.24	8.33	8.51	2.68	4.75	5.96	36.26	2.61	2.67	3.57	3.85	3.97	4.08	3.5	4.36
114795	'TMEM132B'	mRNA	0.02	0.07	0.03	0.05	0.16	0.08	0.06	0.07	0.04	0.06	0.14	0.04	0.13	0.17	0.19
114822	'RHPN1'	mRNA	4.18	4.89	4.91	0.63	0.81	0.61	0.4	0.54	0.18	0.38	0.65	1.12	1.36	0.55	0.31
114825	'PWWP2A'	mRNA	11.08	9.08	9.17	2.9	5.05	4.64	4.07	3.85	4.49	5.14	5.89	4.42	5.65	5.22	5.21
114826	'SMYD4'	mRNA	6.98	6.54	6.88	1.61	3.06	2.47	2.08	2.87	2.86	2.91	2.62	1.95	2.67	2.77	2.68
114879	'OSBPL5'	mRNA	7.93	7.62	7.47	13.59	10.76	6.14	15.49	15.55	15.55	17.19	13.67	9.15	6.24	8.15	8.23
114880	'OSBPL6'	mRNA	4.08	3.77	3.89	1.19	0.52	0.44	1.18	1	0.67	1.32	0.83	1.94	2.36	2.02	2.04
114881	'OSBPL7'	mRNA	4.95	5.11	4.73	3.76	7.53	6.71	5.15	5.62	4.29	8.86	8.57	10.88	6.46	4.89	5.22
114883	'OSBPL9'	mRNA	38.53	36.71	35.81	13.57	29.97	36.34	91.16	105.36	78.25	117.97	107.49	38.56	43.08	45.8	47.15
114898	'C1QTNF2'	mRNA	3.82	4.41	5.02	1.45	1.5	1.25	0.12	0.1	0.22	0.18	0.37	0.1	0.19	0.33	0.46
114899	'C1QTNF3'	mRNA	0.14	0.13	0.16	0.34	0.44	0.28	0.22	0.2	0.17	0.18	0.21	0.15	0.97	1.51	2.48
114902	'C1QTNF5'	mRNA	2.73	2.62	1.89	8.46	5.63	0.49	22.2	23.43	21.62	15.76	3.78	0.29	7.31	10.09	9.65
114904	'C1QTNF6'	mRNA	8.33	7.06	5.7	68.85	48.9	23.76	52.94	61.31	69.94	49.24	46.01	18.06	15.35	18.96	16.95
114928	'GPRASP2'	mRNA	6.25	8.05	6.82	0.32	0.73	0.38	1.63	1	1.55	2.02	2.58	0.7	2.3	0.18	1.23
114984	'FLYWCH2'	mRNA	21.3	20.99	22.02	47.91	19.79	21.67	30.3	38.04	34.96	30.64	33.14	29.21	22.55	27.35	25.2
114987	'WDR31'	mRNA	2.01	1.94	1.83	0.91	1.02	0.67	1.17	0.96	0.99	1.36	0.94	0.72	0.64	0.7	0.48
114990	'VASN'	mRNA	19.32	20.62	19.2	77.87	70.22	93.81	57.78	59.36	67.61	64.87	31.93	21.45	45.64	44.13	43.94
115	'ADCY9'	mRNA	4.19	3.69	3.8	3.69	4.46	4.92	16.07	14.71	16.81	19.04	17.79	4.52	4.62	3.82	3.57
115004	'CGAS'	mRNA	4.34	2.89	2.54	0	0.03	0	0	0	0	0	0	0	0.06	0.03	0.05
115024	'NT5C3B'	mRNA	69.85	70.4	66.68	37.46	11.48	10.73	31.92	33.22	32.07	39.76	39.11	23.81	31.19	25.27	24.34
115106	'HAUS1'	mRNA	42.56	39.09	41.96	25.03	11.91	11.48	17.95	16.11	19.01	19.27	18.56	19.18	8.49	11.35	10.96
115123	'MARCH3'	mRNA	5.07	6.36	7.57	0.34	0.81	1.06	0.95	0.73	0.34	0.77	1.12	0.66	3.67	2.13	2.96
1152	'CKB'	mRNA	19.34	16.48	14.84	176.89	329.41	484.01	7.77	6.64	3.29	13.37	14.86	313.91	15.98	16.15	12.79
115201	'ATG4A'	mRNA	6.11	7.06	6.93	7.83	11.55	12.53	6.1	7.47	7.25	6.47	8.71	14.2	14.86	13.17	14.02
115207	'KCTD12'	mRNA	3.26	3.26	3.33	38.17	1.25	0.66	30.49	23.26	14.73	36.44	59.26	16.52	3.28	4.05	4.18
115209	'OMA1'	mRNA	4.8	4.44	3.64	5.69	3.83	5.72	3.84	5.31	5.78	3.28	4.23	4.56	3.53	4.66	3.98
115294	'PCMTD1'	mRNA	6.17	4.94	3.99	6.49	5.33	5.4	9.94	9.71	7.77	9.51	10.14	8.49	5.39	5.46	5.18
1153	'CIRBP'	mRNA	48.37	54.16	50.78	77.5	68.94	52.25	101	86.34	63.22	126.73	111.15	75.39	53.91	53.1	51.39
1154	'CISH'	mRNA	1.28	0.88	0.66	4.82	1.09	0.96	1.29	1.67	1.24	1.22	1.82	1.04	1.08	2.18	2.14
115426	'UHRF2'	mRNA	16.87	15.82	16.14	10.65	8.94	9.51	4.47	7.57	6.74	6.53	8.68	6.06	7.17	7.62	8.01
115650	'TNFRSF13C'	mRNA	0.7	0.64	0.48	0.1	0.05	0	0.16	0.16	0	0.16	0.11	0.05	0	0.11	0
115701	'ALPK2'	mRNA	2.94	2.83	3.19	0.9	17.36	26.73	17.32	4.88	8.25	13.82	8.01	26.66	40.24	16.6	18.1
115704	'EVI5L'	mRNA	10.26	10.78	9.65	11.65	13.09	14.63	18.03	19.93	18.63	22.07	22.9	13.64	14.62	13.38	13.07
115811	'IQCD'	mRNA	2.49	2.08	1.41	1.06	0.85	0.44	0.73	0.79	0.48	0.86	1.06	0.27	0.74	0.82	1.17
115817	'DHRS1'	mRNA	13.65	11.35	11.78	10.11	10	12.66	8.62	11.89	14.34	12.99	14.58	11.78	11.29	10.75	9.54
1160	'CKMT2'	mRNA	0.41	0.45	0.56	0.37	0.39	0.48	0.67	0.92	0.85	0.76	0.91	0.45	0.73	0.76	0.65
116028	'RMI2'	mRNA	20.39	14.72	12.15	5.14	0.9	0.96	3.4	6.3	9.21	6.45	4.31	2.03	1.59	2.65	1.7
116064	'LRRC58'	mRNA	13.06	11.48	12.49	5.52	6.52	5.68	5.1	4.89	5.58	4.61	4.51	6.08	4.53	4.14	4.53
116092	'DNTTIP1'	mRNA	44.23	43.72	46.18	29.09	21.98	23.09	14.58	18.07	18.09	19.06	19.09	18.67	23.2	22.59	23.06
1161	'ERCC8'	mRNA	6.41	6.18	6.07	2.31	3.21	2.94	3.29	3.83	3.49	4.54	3.62	2.69	3.19	3.64	3.22
116115	'ZNF526'	mRNA	5.31	3.53	4.07	4.39	4.8	4.02	2.07	5.42	5.43	4.53	4.31	5.35	5.47	6.05	6.5
116151	'FAM210B'	mRNA	20.01	16.05	15.37	19.9	15.17	11.12	37.39	34.75	36.95	45.45	54.48	26.34	15.28	18.37	17.96
116224	'FAM122A'	mRNA	4.74	3.92	4.4	5.09	6.74	6.18	4.1	4.73	4.99	5.33	5.25	5.68	3.84	4.38	4.49
116228	'COX20'	mRNA	11.94	12.41	13.35	14.39	14.85	15.59	13.74	9.97	11.01	13.8	16.31	20.53	13.78	16.58	16.31
1163	'CKS1B'	mRNA	189.49	179.84	175.92	97.35	38.05	30.86	10.85	29.47	29.14	22.37	31.13	34.88	49.26	58.26	54.58
116328	'C8orf34'	mRNA	0.04	0.02	0.04	0.09	0.22	0.3	12.78	9.51	6.53	10.29	10.52	1.03	0.13	0.03	0.14
116362	'RBP7'	mRNA	17.44	19.71	14.83	0.67	0	0.12	0	0.08	0.07	0.24	0	0.08	0.24	0	0.08
116369	'SLC26A8'	mRNA	0.18	0.04	0.06	0.01	0	0	0	0	0.02	0	0.02	0	0.02	0	0
1164	'CKS2'	mRNA	204.94	203.73	195.14	53.32	23.72	16.14	39.33	31.22	28.35	31.93	35.04	25.64	39	38.89	42.48
116412	'ZNF837'	mRNA	0.46	0.51	0.49	1.74	1.32	1.25	0.9	1.09	0.99	0.94	1.33	0.95	1.06	1.23	1.14
116496	'FAM129A'	mRNA	22.18	18.16	17.56	13.92	1.83	1.38	0.94	1.27	2.53	0.65	1.6	26.08	6.04	3.5	4.17
116832	'RPL39L'	mRNA	45.93	45.96	38.18	18.69	9.46	5.82	10.21	19.99	15.96	10.62	10.34	7.53	6.49	14.53	11.03
116840	'CNTROB'	mRNA	25.74	24.36	24.58	12.66	13.53	8.79	8.37	12.17	10.58	13.2	14.86	10.26	10.2	9.62	10.42
116843	'SLC18B1'	mRNA	7.52	7.79	6.53	3.84	1	1.55	1.78	1.87	3.11	1.89	1.83	3.69	2.68	3.45	2.68
116983	'ACAP3'	mRNA	6.32	7.3	7.07	23.89	19.93	18.1	26.88	22.37	17.96	27.93	33.98	28.68	23.74	23.65	21.24
116984	'ARAP2'	mRNA	2.43	2.4	2.26	0.05	0.03	0.03	0.03	0.01	0	0.01	0.01	0.08	0.4	0.18	0.2
116988	'AGAP3'	mRNA	18.37	16.85	16.33	28.85	23.81	26.17	23.75	26.42	20.27	30.85	24.85	26.7	16.98	19.39	16.76
117156	'SCGB3A2'	mRNA	0	0	0	0.48	0.2	0	0.2	0	0	0.1	0.51	3.47	0.2	0.7	0.59
117157	'SH2D1B'	mRNA	0.4	0.12	0.1	0	0.04	0.06	0	0	0	0	0	0.02	0.02	0	0.06
117177	'RAB3IP'	mRNA	10.53	10.74	10.05	0.22	0.49	1.29	0.14	0.22	0.04	0.09	0.38	1.04	4.57	2.78	2.58
117247	'SLC16A10'	mRNA	0.66	0.76	0.59	0.06	0.09	0.12	0.1	0.06	0.03	0.11	0.03	0.11	0.18	0.14	0.14
1173	'AP2M1'	mRNA	404.75	408.8	411.36	328.86	384.13	444.27	344.28	483.86	385.63	406.29	403.82	472.38	456.56	384.86	392.05
1174	'AP1S1'	mRNA	55.77	40.04	43.51	97.84	76.14	90.72	44.97	71.88	60.24	58.04	64.65	78.96	80.82	74.97	63.28
117583	'PARD3B'	mRNA	1.11	1.23	1.03	1.74	4.3	5.02	3.18	2.9	3.94	2.79	2.32	5.82	2.28	1.6	1.81
1176	'AP3S1'	mRNA	41.06	39.43	42.49	50.72	49.67	57.19	42.86	51.28	51.89	41.26	44.07	33.43	38.94	39.9	39.92
1180	'CLCN1'	mRNA	0.16	0.11	0.11	0.03	0.03	0.03	0	0	0	0.03	0	0	0	0	0.03
1184	'CLCN5'	mRNA	0.85	0.71	0.67	0.93	1.57	1.96	1	1.07	1.71	1.09	1.32	1	1.75	1.99	1.99
118426	'BORCS5'	mRNA	4.81	3.49	4.76	2.56	2.16	2.49	2.91	3.41	3.84	3.42	3.4	3.83	2.29	2.37	2.02
118460	'EXOSC6'	mRNA	13.64	15.55	15.86	6.81	6.57	5.81	6.4	5.2	3.87	5.69	6.59	7.61	7.93	8.27	7.58
118472	'ZNF511'	mRNA	32.57	35.36	38.15	20.58	9.68	9.44	15.97	12.59	12.72	15.23	15.52	12.48	10.76	12.31	12.73
118611	'C10orf90'	mRNA	0.07	0.07	0.08	0.38	0.15	0.07	0.25	0.32	0.74	0.15	0.11	0.27	0.23	0.26	0.38
118881	'COMTD1'	mRNA	3.28	2.73	4.03	9.72	3	3.18	12.56	11.14	13.42	15.58	11.91	9.5	4.97	3.27	3.28
118980	'SFXN2'	mRNA	4.7	6.01	5.38	1.7	1.05	0.62	0.81	0.7	0.78	1.08	1.79	3.04	2.24	1.68	1.64
1191	'CLU'	mRNA	42.02	47.25	45.84	515.66	125.03	267.12	347.43	437.4	243.97	327.17	202.84	162.72	64.48	20.59	20.37
119392	'SFR1'	mRNA	9.93	8.62	7.33	5.72	4.5	3.97	2.19	2.82	2.56	1.96	2.04	2.93	2.42	2.31	1.85
120	'ADD3'	mRNA	22.85	20.56	18.34	24.77	42.4	51.05	69.11	61.21	58.29	70.23	68.08	33.33	14.57	14.89	16.9
1200	'TPP1'	mRNA	45.91	36.45	35.68	39.99	74.03	63.01	121.71	104.05	112	129.29	125.08	72.8	61.72	45.91	43.81
120071	'LARGE2'	mRNA	4.94	6.77	6.21	0.26	0	0	0.27	0.18	0.22	0.48	0.17	0.29	0.07	0.06	0.05
1201	'CLN3'	mRNA	13.49	13.31	12.96	28.55	12.68	11.29	17.11	16.2	16.57	17.24	18.04	17.35	13.54	13.96	13.03
120114	'FAT3'	mRNA	0.04	0.04	0.05	0.07	0.03	0.03	0.53	0.18	0.08	0.87	0.41	0.5	0.55	0.37	0.49
1203	'CLN5'	mRNA	12.8	14.58	14.2	11.7	19.28	22.87	14.63	14.5	15.31	16.45	17.54	18.89	16.52	13.56	14.49
120379	'PIH1D2'	mRNA	2.99	2.26	3.36	0.63	0.63	0.4	0.57	0.85	0.59	1.25	1.06	0.9	0.72	1.19	1.13
121053	'C12orf45'	mRNA	20.48	21.89	21.11	14.24	9.64	4.76	10.29	8.97	9.88	7.22	8.97	12	6.52	5.34	6.28
1211	'CLTA'	mRNA	145.74	155.71	159.07	175.19	105.95	125.81	144.52	127.9	137.33	137.36	144.95	153.92	154.84	129.35	123.65
121227	'LRIG3'	mRNA	4.13	4.4	3.94	9.96	6.11	7.88	23.23	15.55	18.24	12.02	8.59	10.93	5.59	12.12	14.32
121268	'RHEBL1'	mRNA	4.86	4.55	3.92	0.55	0.04	0.06	0.04	0.08	0.16	0.08	0.5	0.04	0.29	0.37	0.16
121441	'NEDD1'	mRNA	18.4	15.94	16.34	3.44	4.01	3.39	4.94	6.54	7.65	6.64	8.81	7.19	6.71	6.03	6.41
121506	'ERP27'	mRNA	0	0	0	0.24	0.11	0.85	0.43	0.21	0.21	0.47	0.26	2.39	0.04	0	0.11
122509	'IFI27L1'	mRNA	7.93	7.42	6.59	14.07	9.85	5.58	8.52	9.73	6.91	8.82	9.01	8.32	9.87	12.85	11.27
122525	'C14orf28'	mRNA	1.43	2	2.38	2.04	2.04	2.36	2.67	3.5	4.43	3.5	3.61	2.64	3.98	5.26	4.36
122622	'ADSSL1'	mRNA	1.17	1.03	0.81	1.31	0.76	1.24	3.5	3.79	3.39	3.6	3.03	0.96	1.5	0.82	0.71
122769	'LRR1'	mRNA	21.75	23.09	20.21	9.1	5.04	3.9	3.22	5.54	5.49	5.75	6.2	5.13	4.63	6.06	6.04
122953	'JDP2'	mRNA	11.36	9.18	9.24	42.79	32.31	24.73	36.59	28.33	31.8	27.51	21.88	13.47	11.75	11.79	11.02
122970	'ACOT4'	mRNA	4.38	5.1	4.88	0.06	1.68	0.38	0.26	0.16	0.49	0.39	0.36	0	0.25	0.13	0.15
123283	'TARSL2'	mRNA	2.84	2.8	3.04	5.25	5.47	8.88	3.42	4.97	5.58	4.38	3.84	5.37	5.06	4.68	4.53
123355	'LRRC28'	mRNA	7.39	7.19	5.61	11.29	10.09	8.4	10.15	10.16	8.31	9.64	8.76	5.52	6.46	6.41	5.94
123775	'C16orf46'	mRNA	2.26	2.58	2.14	0.62	0.51	0.47	0.94	0.66	0.68	0.69	0.99	0.66	0.78	0.51	0.89
123811	'FOPNL'	mRNA	27.75	26	23.91	12.14	10.52	11.42	12.74	13.38	11.96	13.78	13.52	11.43	12.2	11.99	12.79
123879	'DCUN1D3'	mRNA	2.35	2.26	2.1	3.04	4.14	4.37	15.87	3.1	2.78	3.57	3.27	4.06	3.64	3.38	3.55
123920	'CMTM3'	mRNA	25.8	27.59	24.75	19.7	17.97	14.62	64.11	41.9	43.2	55.13	55.07	37.63	46.48	23.04	23.35
1240	'CMKLR1'	mRNA	0.39	0.27	0.25	34.47	101.22	73.52	0.24	0.23	0	0.03	0.07	5.7	0.37	0.69	0.43
124045	'SPATA33'	mRNA	8.82	9.94	10.61	2.47	3.47	2.33	2.92	2.04	3.13	4	5.59	3.54	3.22	3.94	3.44
124093	'CCDC78'	mRNA	0.24	0.35	0.32	1.81	0.46	0.36	1.42	1.35	0.41	2.25	2.72	2.04	1.75	1.41	1.25
124222	'PAQR4'	mRNA	14.03	12.61	14.07	4.19	3.64	2.36	3.24	3.15	3.17	4.78	5.27	3.47	3.77	3.17	3.94
124245	'ZC3H18'	mRNA	41.55	42.78	45.31	20.25	15.84	15.18	16.33	21.65	21.39	20.58	23.39	19.8	19.67	19.23	19.72
124401	'ANKS3'	mRNA	3.65	4.53	4.43	4.96	3.61	3.78	3.16	5.52	5.34	4.58	6.51	5.58	4.41	5.83	4.5
124411	'ZNF720'	mRNA	1.5	1.27	1.24	1.59	1.78	2.22	1.65	1.78	1.75	1.65	1.59	1.2	1.52	1.53	1.43
124446	'TMEM219'	mRNA	33.37	30.17	29.72	84.96	33.04	33.47	63.99	79.5	72.27	65.31	67.98	46.55	48.99	56.45	48.42
124491	'TMEM170A'	mRNA	6.33	4.56	4.55	1.88	1.67	1.68	2.49	1.85	1.6	2.29	2.48	1.85	1.5	1.42	1.49
124565	'SLC38A10'	mRNA	27.2	26.77	26.19	26.86	58.14	52.75	24.04	23.12	23.8	27.91	27.04	40.77	38.73	31.16	33.81
124801	'LSM12'	mRNA	61.27	66.16	64.2	36.26	26.5	28.44	30.4	31.26	30.47	29.78	33.77	32.57	32.38	33.05	34.15
124808	'CCDC43'	mRNA	25.2	24.28	27.33	9.96	11.47	11.45	11.63	13.77	11.96	12.25	13.38	12.36	11.21	12.21	12.25
124923	'SGK494'	mRNA	1.86	1.46	1.93	0.21	0.73	0.58	0.31	0.32	0.14	0.81	0.66	0.63	0.63	0.42	0.46
124930	'ANKRD13B'	mRNA	3.48	3.02	3.61	16.58	6.3	7.25	7.77	5.86	5.92	7.26	9.7	8.94	5.76	6.12	5.75
124936	'CYB5D2'	mRNA	5.28	6.18	4.42	13.88	7.82	10.78	13.6	11.01	9.83	11.48	11.69	8.94	12.52	8.94	10.2
124961	'ZFP3'	mRNA	1.35	1.64	1.52	0.03	0.13	0.1	0.09	0.05	0	0.09	0.08	0.02	0.07	0.14	0.1
124997	'WDR81'	mRNA	5.31	5.03	5.11	4.99	4.33	4.01	4.54	5.03	5.64	6.07	5.55	6.86	4.42	4.12	5.39
125058	'TBC1D16'	mRNA	6.93	6.42	5.88	8.2	5.07	4.3	16.49	19.36	17.03	18.68	19.12	13.02	12	10.39	11.41
125113	'KRT222'	mRNA	3.09	3.49	2.59	0.08	0.12	0.13	0.03	0	0	0	0	0	0	0	0
125950	'RAVER1'	mRNA	61.67	63.56	67.33	25.27	18.65	16.72	24.42	26.06	29.94	28.62	34.94	27.5	25.91	28.77	29.8
126003	'TRAPPC5'	mRNA	43.8	43.48	43.05	81.04	36.19	40.69	46.15	52.47	49.74	54.56	50.08	45.86	47.64	56.92	50.65
126014	'OSCAR'	mRNA	1.99	1.99	2.07	0.11	0.21	0.07	0.25	0.37	0.28	0.46	0.6	0.06	1.15	0.49	0.49
126075	'CCDC159'	mRNA	3.21	3.61	3.48	6.07	4.74	4.16	6.12	5.37	5.08	5.81	7.37	6.27	5.29	3.81	2.9
126119	'JOSD2'	mRNA	16.11	14.71	14.92	41.09	13.66	12.63	19.29	21.88	23.18	20.52	25.47	18.54	19.19	20.75	18.29
126272	'EID2B'	mRNA	2.37	2.23	2.31	1.28	1.02	0.71	0.9	0.79	0.88	1.31	1.56	1.21	1.24	1.07	0.8
126299	'ZNF428'	mRNA	27.9	26.57	28.08	30.39	23.54	20.11	21.31	26.34	23.84	23.8	27.58	23.34	22.67	25.51	24.98
1263	'PLK3'	mRNA	7.4	7.29	7.56	7.73	5.34	6.7	28.44	9.29	7.07	11.75	11.19	14.23	7.34	7.6	8.03
126326	'GIPC3'	mRNA	6.38	5.22	4.83	0.68	0.1	0.12	1.07	0.66	1.08	0.83	0.97	0.02	0.29	0.71	0.54
126374	'WTIP'	mRNA	8.43	7.1	8.19	10.75	9.65	10.01	12.57	13.32	12.07	12.23	10.76	7.47	8.5	8.08	7.28
126433	'FBXO27'	mRNA	4.06	4.23	4.16	1.59	0.98	0.73	0.96	1.29	2.76	1.25	1.42	1.42	2.02	1.73	1.85
1265	'CNN2'	mRNA	111.48	107.32	114.02	128.2	74.95	97.22	354.49	227.88	267.03	249.81	212.04	208.12	354.42	342.01	321.51
126526	'C19orf47'	mRNA	14.91	14.95	16.64	6.04	7.21	7.42	5.54	6.53	6.9	6.98	8.08	6.43	8.49	10.27	8.79
126549	'ANKLE1'	mRNA	1.38	1.36	1.44	0.2	0.36	0.34	0.49	0.18	0.14	0.67	0.74	0.54	0.34	0.51	0.34
126567	'C2CD4C'	mRNA	0.17	0.12	0.15	0.31	0.06	0.09	2.14	1.22	1.83	1.74	1.8	0.48	0.23	0.27	0.2
126731	'CCSAP'	mRNA	5.74	5.47	5.26	1.94	1.99	2.18	1.81	2.53	2.04	2.54	3.13	2.68	2.9	2.85	2.99
126789	'PUSL1'	mRNA	9.67	10.14	12.61	17.5	11.3	13.5	8.21	12.36	11.55	9.77	9.89	13.61	12.35	14.62	13.9
126792	'B3GALT6'	mRNA	8.39	9.75	9.21	17.04	13.02	13.8	11.05	10.46	10.39	8.93	13.53	15.13	18.3	23.71	23
1268	'CNR1'	mRNA	0.05	0.01	0.01	0.08	0.06	0.06	25.65	15.43	11.97	38.33	55.43	0.2	0.24	0.06	0.05
126917	'IFFO2'	mRNA	5.81	5.29	6.06	2.63	3.1	3.42	18.65	11.9	9.78	10.67	16.75	15.89	12.96	9.52	9.67
127002	'ATXN7L2'	mRNA	4.82	6.54	7.45	4.27	2.27	1.87	3.45	2.08	1.98	3	4.12	3	3	3.13	3.25
1272	'CNTN1'	mRNA	0.02	0.05	0.06	0.15	0	0.02	0.14	0.11	0.01	0.31	1.38	5.19	7.92	2.75	3.92
127262	'TPRG1L'	mRNA	15.97	15.34	14.76	33.47	50.92	57.11	14.51	19.13	17.84	17.23	18.61	30.49	35.66	33.91	34.14
127428	'TCEANC2'	mRNA	4.05	3.91	3.7	1.69	2.01	1.77	1.21	1.89	1.96	2.14	2.18	1.46	1.68	1.88	2
127687	'C1orf122'	mRNA	25.14	27.1	29.92	39.49	30.64	38.86	34.32	42.31	41.43	36.18	41.61	51.78	56.83	65.07	59.33
1277	'COL1A1'	mRNA	721.2	825.45	854.95	7354.65	10110.4	8763.69	4780.76	6480.59	9182.95	4910.53	6491.98	7204.43	6815.04	9114.88	8923.03
127703	'C1orf216'	mRNA	11.93	10.55	10.83	2.2	2.77	1.59	1.25	1.87	3.8	2.31	3.5	2.47	1.49	2.55	2.84
127733	'UBXN10'	mRNA	0.03	0.06	0.06	0.01	0	0	0	0	0.01	0	0	0.01	0.01	0.01	0.02
1278	'COL1A2'	mRNA	27.79	32.99	30.68	3065.77	2858.83	1647.33	3845.27	5056.44	6287.85	3565.08	3829.36	2550.96	1068.67	1968.16	1945.9
127829	'ARL8A'	mRNA	43.91	41.27	39.41	49.55	42.69	38.81	33.46	37.72	31.63	34.54	45.84	64.53	45.1	43.34	45.73
127833	'SYT2'	mRNA	0.05	0.03	0.04	0.32	1.24	1.36	0.18	0.05	0.04	0.21	0.12	0.12	0.06	0.06	0.02
127933	'UHMK1'	mRNA	23.34	21.19	21.61	4.33	9.27	10.73	6.74	7.12	6.7	7.54	8.64	14.14	9.19	7.37	8.98
1280	'COL2A1'	mRNA	2.61	1.42	1.21	0.01	0.71	0.12	0.01	0.01	0.03	0	0	0.09	0.35	0.16	0.14
1281	'COL3A1'	mRNA	0.19	0.69	0.5	1740.65	2695.13	1758.09	152.05	378.08	260.77	121.22	30.85	659.39	276.49	545.02	542.77
128178	'EDARADD'	mRNA	1.71	2.24	2.18	0.05	0	0	0.04	0.07	0.16	0.02	0.29	0.09	0.1	0.09	0.06
1282	'COL4A1'	mRNA	49.75	63.18	67.24	20.36	314.93	297.58	317.43	178.42	267.46	383.02	439.33	470.23	582.2	667.6	707.64
128209	'KLF17'	mRNA	0.3	0.37	0.39	0.05	0.03	0.05	0.03	0.03	0.03	0.08	0	0.06	0.05	0.06	0.11
128239	'IQGAP3'	mRNA	34.98	34.29	34.93	9.42	7.39	3.64	1.47	3.44	3.71	4.23	6.04	6.05	2.07	4.34	3.45
128338	'DRAM2'	mRNA	18.13	18.52	17.11	26.67	14.36	16.1	48.18	46.67	41.41	36.05	26.55	19.84	11.47	13.95	12.64
1284	'COL4A2'	mRNA	87.98	94.64	98.28	61.89	279.1	253.25	379.97	219.2	312.05	373.34	376.29	390.15	442.84	530.89	537.69
128414	'NKAIN4'	mRNA	0	0	0.04	0.33	2.22	1.83	0	0.04	0	0	0.08	0.29	0.55	0.92	1.24
128434	'VSTM2L'	mRNA	0.39	0.55	0.7	2.18	3.94	2.44	12.51	20.53	5.71	10.89	9.95	4.14	10.14	11.47	9.2
128486	'FITM2'	mRNA	4.07	4.02	3.73	3.16	3.86	3.68	3.43	3.59	3.65	3.88	4.01	4	3.43	2.95	2.97
128553	'TSHZ2'	mRNA	0.04	0.03	0.03	2.56	0.04	0.02	3.45	3.39	4.71	2.57	2.43	2.19	0.17	0.37	0.24
1286	'COL4A4'	mRNA	0.35	0.29	0.29	0.02	2.72	0.15	0.14	0.04	0.06	0.09	0.09	0.06	0.07	0.04	0.02
128637	'TBC1D20'	mRNA	18.91	18.76	17.96	14.45	21.15	20.99	18.7	19.27	17.3	19.02	19.2	15.2	19.96	19.99	19.74
128653	'C20orf141'	mRNA	0.58	1	0.7	0.32	0.08	0.25	0.08	0.08	0.4	0.25	0.17	0	0.17	0.14	0.08
1287	'COL4A5'	mRNA	8.42	8.03	7.43	13.76	19.33	26.46	15.91	14.57	10.92	15.54	23.64	37.48	28.7	24.82	22.29
1289	'COL5A1'	mRNA	38.54	51.4	52.04	241.43	518.6	460.69	210.98	230.8	278.67	228.47	245.53	336.56	275.11	485.56	517.86
128989	'TANGO2'	mRNA	10.84	9.98	10.64	7.42	8.77	7.54	10.32	8.81	8.39	12.61	12.36	10.58	8.9	9.71	8.02
1290	'COL5A2'	mRNA	52.95	57.24	51.49	108.35	413.2	357.51	241.09	276.2	225.93	274.1	290.4	314.55	191	192.38	213.47
1291	'COL6A1'	mRNA	223.38	268.24	250.62	1400.65	830.38	464.08	257.37	399.4	584.3	244.71	418.2	269.89	426.85	1050.92	994.54
1292	'COL6A2'	mRNA	223.67	278.85	259.07	1697.16	469.05	209.98	434.69	615.19	850.45	422.4	655.51	373.27	458.11	1086.34	1033.44
129285	'PPP1R21'	mRNA	5.3	5.08	4.89	4.99	4.64	4.85	6.96	6.73	7.28	6.84	6.86	7.06	4.9	3.61	3.7
129293	'TRABD2A'	mRNA	4.48	3.41	2.84	0.86	0.45	0.49	0.4	0.3	0.09	0.29	0.23	0.83	0.4	1.01	0.87
1293	'COL6A3'	mRNA	4.27	4.62	6.08	319.24	24.03	3.7	24.75	58.14	127.89	24.19	39.49	97.22	50.67	189.7	193.1
129303	'TMEM150A'	mRNA	4.96	4.67	5.58	14.46	8.21	6	10.23	10.49	8.26	8.68	9.67	9.2	13.24	13.14	11.34
129401	'NUP35'	mRNA	16.52	17.88	17.58	6.43	6.44	6.51	2.67	2.65	2.98	2.03	2.66	4.87	7.21	6.04	6.48
129450	'TYW5'	mRNA	3.27	3.81	3.67	1.21	1.58	1.91	1.19	1.61	1.42	2.09	1.98	1.47	1.68	1.71	1.69
1295	'COL8A1'	mRNA	12.53	13.08	14.54	13.27	90.26	89.54	13.74	30.22	6.95	20.19	63.74	125.08	243.48	153.35	179.47
129531	'MITD1'	mRNA	25.41	23.2	21.71	14.63	6.68	7.15	11.75	13.34	12.87	14.11	14.78	10.36	10.47	8.84	9.35
129563	'DIS3L2'	mRNA	13.96	16.71	14.51	4.98	2.61	1.87	6.6	6.07	5.87	6.27	6.66	6.07	6.25	5.03	5.78
129685	'TAF8'	mRNA	20.26	17.94	17.67	6.47	5.62	5.59	6.48	7.16	5.79	7.69	6.03	7.31	4.04	5.03	3.64
129881	'CCDC173'	mRNA	0.33	0.29	0.4	0.05	0.12	0.03	0.05	0.14	0.07	0.07	0.02	0.05	0.1	0	0.02
1299	'COL9A3'	mRNA	1.17	1.69	1.55	2.27	8.19	10.84	4.58	6.01	6.88	3.14	2.17	0.13	4.02	1.1	1.26
130026	'ICA1L'	mRNA	2.38	1.83	2.72	0.96	1.06	0.91	1.39	1.56	1.4	1.89	1.15	0.99	0.8	1.07	1.04
1301	'COL11A1'	mRNA	1.58	0.97	0.91	44.17	52.31	66.13	135.27	97.8	102.91	144.99	96.18	350.3	229.8	121.73	139.72
130132	'RFTN2'	mRNA	0.48	0.31	0.23	3.38	4.5	2.65	0.69	1.26	0.25	0.43	2.3	2.05	0.88	1.08	1.27
130162	'CLHC1'	mRNA	0.76	0.65	0.64	0.57	0.71	0.72	0.6	0.79	0.49	0.84	0.99	0.54	0.67	0.56	0.6
1303	'COL12A1'	mRNA	11.95	9.23	11.07	40.54	29.2	6.7	62.02	39.8	67.71	59.69	64.3	19.6	51.74	49.72	44.51
130340	'AP1S3'	mRNA	5.1	4.7	4.98	0.47	1.31	1.96	0.91	0.82	0.59	1.01	1.44	2.55	2.29	1.44	1.22
130355	'C2orf76'	mRNA	6.72	8.07	6.79	11.65	8.23	6.64	7.56	8.33	7.83	5.68	7.68	7.22	8.12	7.36	8.13
130497	'OSR1'	mRNA	0.44	0.18	0.36	4.46	13.13	28.52	36.16	47.58	38	54.48	53.34	10.99	0.97	0.54	0.28
1306	'COL15A1'	mRNA	0.28	0.39	0.31	8.15	7.09	0.77	64.08	15.8	11.01	109.63	29.2	0.29	1.08	3.29	2.28
130612	'TMEM198'	mRNA	1.9	2.1	2.11	0.86	2.31	1.99	3.63	2.22	2.02	3.59	4.25	2.13	3.21	2.28	2.71
1307	'COL16A1'	mRNA	4.7	6.66	6.06	45.75	49.99	40.75	75.52	93.61	101.39	62.58	46.37	12.03	20.43	84.03	89.07
130733	'TMEM178A'	mRNA	0.89	0.63	0.39	1.61	0.96	1.29	6.69	6.13	21.7	8.1	4.51	51.33	12.29	11.08	8.86
130814	'PQLC3'	mRNA	3.59	3.27	2.53	8.34	5.3	5.26	16.1	19.65	21.01	13.36	12.69	4.72	6.8	5.69	5.69
131034	'CPNE4'	mRNA	0	0.03	0.01	0.15	0	0.04	0.87	0.09	0.05	0.73	11.46	0.77	0.76	0.05	0.18
131076	'CCDC58'	mRNA	32.04	33.98	34.17	16.3	7.69	7.02	6.51	7.25	7.86	7.31	9.31	11.64	9.75	10.38	9.85
1314	'COPA'	mRNA	56.06	52.8	54.38	48.71	68.93	60.44	39.91	55.56	54.25	51.28	52.92	78.16	72.09	84.22	89.97
131583	'FAM43A'	mRNA	1.96	2	1.99	11.93	6.1	5.47	19.06	11.21	14.77	13.87	15.69	14.57	6.66	6.17	6.67
131601	'TPRA1'	mRNA	18.42	16.05	17.48	31.13	16.26	27.04	18.75	20.03	20.49	24.21	23.32	20.3	18.71	16.47	17.21
131870	'NUDT16'	mRNA	9.31	9.07	9.05	6.6	8.25	9.21	7.9	8.58	10.04	8.98	9.68	7.54	7.51	7.3	7.18
131873	'COL6A6'	mRNA	0	0.01	0.03	0.09	0.23	0.22	0.03	0.05	0.01	0.06	0.16	0.09	0.45	0.45	0.38
132	'ADK'	mRNA	37.06	37.69	36.74	13.34	18.39	24.89	11.58	16.74	13.79	14.83	13.68	13.45	20.13	18.72	18.28
132112	'RTP1'	mRNA	0.02	0	0	0.06	0	0	0.42	1.5	0.93	0.93	0.57	0.2	0	0	0
132243	'H1FOO'	mRNA	0.02	0.04	0.01	0.13	0.14	0.12	0.17	0.03	0.05	0.12	0.11	0.25	0.05	0.06	0.07
132320	'SCLT1'	mRNA	10.36	9.67	9.13	3.57	5.11	4.1	3.62	4.63	4.61	3.84	3.79	4.05	3.8	4.77	3.98
132660	'LIN54'	mRNA	8.94	8.16	8.22	1.44	3.33	3.07	2.66	3.42	3.24	3.9	3.66	5.02	2.87	2.98	3.28
132671	'SPATA18'	mRNA	0.55	0.64	0.57	2.88	7.19	4.59	1.98	2.44	2.5	1.82	4.12	3.83	0.05	0.23	0.15
132864	'CPEB2'	mRNA	1.86	1.89	2.2	0.81	6.76	6.22	6.04	2.88	2.6	2.59	2.24	3.21	4.03	3.51	3.88
132884	'EVC2'	mRNA	2.97	2.75	2.15	0.01	0.02	0.02	0.38	0.31	0	0.3	0	0	0.27	0.22	0.33
133015	'PACRGL'	mRNA	5.74	5.62	5.81	2.14	2.99	3.64	4.32	2.61	3.78	3.78	4	2.24	3.18	3.39	3.28
133308	'SLC9B2'	mRNA	3.22	2.81	3.09	4.61	3.63	3.04	2.84	3.19	3.27	2.61	2.08	3.46	4	3.71	3.73
133383	'SETD9'	mRNA	4.7	4.58	5.15	2	2.67	2.9	1.46	1.2	1.76	1.85	1.63	2.49	1.02	1.24	1.51
133584	'EGFLAM'	mRNA	2.59	2.05	1.7	0.26	0.26	0.19	0.02	0	0.02	0	0.01	0.04	0.07	0.02	0.04
133923	'ZNF474'	mRNA	0.02	0.03	0.05	0.12	0.1	0.3	0	0.27	0.02	0.03	0.08	0.2	0.19	0.3	0.27
134265	'AFAP1L1'	mRNA	7.63	5.58	6.06	0.16	1	1	0.1	0.04	0.09	0.13	0.23	0.14	1.15	2.06	1.55
134266	'GRPEL2'	mRNA	5.17	6.17	5.92	3.14	2.2	1.98	1.58	2.42	1.85	2.08	2.14	1.81	2.38	2.47	3.11
134353	'LSM11'	mRNA	2.27	1.41	1.46	1.67	2.11	1.92	1.8	2.7	2.29	2.17	2.5	2.22	1.87	2.34	2.14
134359	'POC5'	mRNA	11.52	10.36	10.11	3.11	3.7	3.23	2.98	2.65	4.01	3.95	5.22	4.3	3.65	3.43	3.54
134430	'WDR36'	mRNA	9.32	8.06	8.73	2.61	4.53	4.36	2.6	2.82	3.13	3.01	3.48	4.31	4.5	3.67	4.32
134548	'SOWAHA'	mRNA	0.97	1.22	1.15	0.07	0.01	0	0	0	0.03	0	0	0	0	0.01	0.03
134549	'SHROOM1'	mRNA	10.05	11.02	11.52	4.49	1.69	1.82	2.21	2.19	3.65	2.07	2.36	2.4	1.9	4.06	3.78
135112	'NCOA7'	mRNA	6.03	5.81	5.78	3.57	6.83	6.94	28.92	9.03	12.88	11.09	10.3	5.47	5.93	8.76	10.04
1352	'COX10'	mRNA	7.52	9.83	9.74	5.5	4.97	4.72	4.38	4.71	4.99	4.8	4.94	4.82	5.36	5.04	5.05
135293	'PM20D2'	mRNA	15.11	13.32	12.83	1.92	0.25	0.29	1.38	1.21	0.85	2.25	3.38	3.98	2.39	1.06	1
1356	'CP'	mRNA	0	0	0.01	0.04	0.01	0	0.66	0.73	0.09	0.23	0.15	0	0.22	0.04	0.09
136227	'COL26A1'	mRNA	0	0.02	0.02	0.68	0.43	0.14	11.91	23.21	40.01	9.54	11.57	1.16	0.4	0.11	0.16
136319	'MTPN'	mRNA	28.17	24.02	24.03	16.44	25.52	30.27	30.7	37.32	36.54	35.06	37.36	28.66	28.89	24.76	26.6
1364	'CLDN4'	mRNA	0.38	0.32	0.3	1.91	7.72	9.23	1.08	0.84	0.59	1.22	1.35	3.78	0.16	0.24	0.08
1365	'CLDN3'	mRNA	0.47	0.47	0.55	0	0	0	0	0	0	0.04	0	0	0.04	0	0
136853	'SSC4D'	mRNA	0.22	0.2	0.2	0.59	0.48	2.6	0.35	0.19	0.11	0.13	0.14	1.29	0.74	0.7	0.47
1373	'CPS1'	mRNA	2.27	2	1.84	1.58	3.6	2.98	5.85	7.38	8.49	6.53	5.04	0.76	2.72	1.5	1.68
1374	'CPT1A'	mRNA	9.55	7.02	6.91	12.34	6.78	8.71	18.85	12.75	13.66	18.98	16.41	21.5	4.74	5.36	5.06
1375	'CPT1B'	mRNA	1.93	1.69	1.26	3.74	3	2.14	7.16	5.22	1.86	7.27	8.94	5.79	4.39	2.73	2.86
1376	'CPT2'	mRNA	13.47	14.38	12.52	7.08	9.04	7.02	7.17	7.53	6.09	9	8.05	9.34	5.89	7.36	7.18
137682	'NDUFAF6'	mRNA	4.16	5.48	5.49	2.53	2.34	1.63	2.37	2.49	2.19	2.45	3.22	3.21	2.65	2.45	2.21
137814	'NKX2-6'	mRNA	3.66	1.39	2.05	0	0	0	0	0	0	0	0	0	0	0	0
137835	'TMEM71'	mRNA	2.07	1.13	1.01	0	0.36	0.42	0.03	0	0.04	0.1	0.05	0.1	0.1	0.05	0.07
137964	'GPAT4'	mRNA	32.91	33.26	34.03	21.97	27.62	22.12	26.42	25.8	22.93	25.19	27.29	24.06	24.78	23.41	24.59
138050	'HGSNAT'	mRNA	13.78	14.45	14.21	17.84	27.96	23.37	25.3	23.3	24.98	24.11	29.29	25.85	19.67	18.3	18.7
138151	'NACC2'	mRNA	5.84	6.78	6.94	4.98	10.09	9.35	10.45	9.95	8	13.73	13.93	15.91	10.61	9.97	9.88
1382	'CRABP2'	mRNA	5.42	4.29	4.07	1029.76	1210.11	1168.79	71.55	117.76	725.3	74.46	46.49	397.87	15.8	57.02	37.23
1385	'CREB1'	mRNA	11.67	9.34	10.49	3.6	4.48	4.09	5.12	6.87	6.76	5.88	6.71	5.12	5.42	4.4	5.06
138639	'PTPDC1'	mRNA	4.79	4	4.38	1.05	1.36	1.38	3	1.93	1.88	2.14	2.28	1.33	1.96	1.98	2.22
1388	'ATF6B'	mRNA	47.1	47.29	47.17	36.1	32.6	26.3	49.7	60.23	55.74	69.25	69.1	58.13	51.82	40.41	43.42
139221	'MUM1L1'	mRNA	0.01	0	0.01	0.08	0	0	0.01	0.01	0	0.01	0	0.06	0.96	1.03	0.85
1393	'CRHBP'	mRNA	7.92	8.18	10.77	2.41	84.17	97.66	0.03	0.05	0.03	0.03	0.6	0.99	1.79	0.88	1.02
139341	'FUNDC1'	mRNA	19.37	19.39	19.25	8.95	11.31	10.27	7.16	9.43	7.85	7.58	7.78	8.26	8.2	8.1	7.66
139378	'ADGRG4'	mRNA	0	0	0	0	0.01	0.02	0.3	0.12	0.07	0.18	0.07	0.03	0.03	0.02	0.03
139411	'PTCHD1'	mRNA	0.03	0.03	0.04	0.08	0.04	0.02	0.05	0.06	0.03	0.04	0.07	0.09	0.05	0.07	0.03
139728	'PNCK'	mRNA	0.03	0	0.06	0.23	0.28	0.15	1.11	0.39	0.16	0.62	0.17	0.22	0.24	0	0.11
139886	'SPIN4'	mRNA	5.15	5.25	5.22	0.53	1.22	1.52	2.11	1.51	1.91	1.97	2.13	2.22	0.84	0.99	1.02
1399	'CRKL'	mRNA	20.37	17.21	17.01	7.51	6.98	7.3	6.75	9	9.38	10.24	10.24	9.94	7.31	6.61	7.49
14	'AAMP'	mRNA	58.62	67.37	65.48	37.18	29.32	28.94	23.18	26.63	25.51	21.88	26.34	31.48	30.87	29.33	30.14
1400	'CRMP1'	mRNA	0.4	0.51	0.58	4.34	13.57	5.72	0.52	0.9	0.38	0.89	6.29	2.45	15.07	7.48	6.57
1404	'HAPLN1'	mRNA	0.34	1.38	1.54	0.38	221.91	420.14	0.02	0.01	0.07	0.02	0.29	100.02	47.85	52.53	45.55
140467	'ZNF358'	mRNA	32.72	29.14	28.02	114.88	28.2	24.73	87.3	81.77	78.4	81.12	66.25	40.11	33.45	46.13	39.95
140576	'S100A16'	mRNA	204.36	222.6	236.67	394.68	330.27	453.91	175.02	224.06	210.92	217.3	258.78	446.23	243.83	191.81	190.77
140597	'TCEAL2'	mRNA	0.28	0.24	0.28	0	0	0	0.05	0.05	0.02	0	0	0.01	0	0	0.05
140606	'SELENOM'	mRNA	31.87	46.32	38.33	160.5	53.17	35.83	97.9	162.19	122.22	114.38	111.32	97.6	120.22	223.96	185.19
140688	'NOL4L'	mRNA	9.2	6.87	7.13	5.45	5.74	5.3	7.02	7.97	6.32	9.47	10.05	9.72	9.94	10.96	10.85
140691	'TRIM69'	mRNA	0.11	0.08	0.08	0.8	0.53	0.51	0.29	0.52	0.34	0.36	0.36	0.08	0.16	0.1	0.33
1407	'CRY1'	mRNA	17.34	15.04	16.74	4.03	8.43	9.51	9.83	7.71	8.86	6.27	6.29	6.53	7.67	7.57	8.17
140707	'BRI3BP'	mRNA	11.34	11.89	11.68	1.39	1.83	0.81	0.51	1.02	1.56	1.77	1.56	2.75	1.15	1.36	1.68
140735	'DYNLL2'	mRNA	38.19	39.51	40.05	13.47	18.71	16.24	18.06	20.29	20.54	17.65	19.23	15.44	14.36	12.84	15.49
140766	'ADAMTS14'	mRNA	1.51	1.56	1.28	2.21	1.93	0.63	18.21	8.25	11.4	21.88	27.78	14.55	53.02	34.18	39.9
140767	'NRSN1'	mRNA	0.2	0.28	0.32	2.98	1.86	0.79	1.12	0.27	0.47	1.4	0.44	0.76	1.55	3.54	1.36
140775	'SMCR8'	mRNA	7.62	6.69	7	2.75	3.42	3.07	4.71	3.91	4.2	4.5	4.34	4.52	4.33	3.69	4.11
1408	'CRY2'	mRNA	3.68	4.05	3.17	4.78	7.17	4.94	7.35	6.91	6.31	6.36	6.36	3.35	3.13	2.24	2.83
140809	'SRXN1'	mRNA	17.48	20.33	21.86	38.26	18.76	19.58	57.3	31.69	31.57	33.74	22.81	26.54	26.48	22.52	24.06
140876	'RIPOR3'	mRNA	4.92	4.52	3.44	0.56	0	0	0.24	0.04	0	0.03	0.09	0.07	0.12	0.15	0.14
140883	'ZNF280B'	mRNA	3.35	2.23	2.07	0.35	0.64	0.79	1.15	1.38	1.21	1.55	1.37	1.24	0.84	0.56	0.76
140886	'PABPC5'	mRNA	0	0.04	0	0.69	0.81	0.71	0	0.07	0.07	0	0.03	0.39	0.87	0.39	0.48
140901	'STK35'	mRNA	10.87	9.5	10.29	5.69	5.83	5	4.66	6.49	5.35	6.04	6.87	5.42	4.35	4.29	4.25
1410	'CRYAB'	mRNA	1.89	1.06	1.34	27.49	38.12	29.31	509.27	1509.15	101.45	682.38	548.14	2607.96	148.67	32.32	27.46
142	'PARP1'	mRNA	92.23	87.97	85.19	46.02	16.5	17.43	22.78	28.88	31.71	30.58	34.79	42.43	24.94	27.94	30.24
142678	'MIB2'	mRNA	10.68	12.22	12.12	10.72	7.79	7.37	14.22	12.79	9.93	13.62	14.03	8.28	10.47	11.5	10.66
1429	'CRYZ'	mRNA	10.81	9.84	9.95	11.88	13.5	13.29	10.25	15.64	15.01	13.27	13.58	12	13.82	10.24	9.32
1431	'CS'	mRNA	124.2	126.28	125.35	83.58	66.1	67.62	66.62	82.51	75.03	84.77	85.51	74.96	66.16	64.18	62.46
143279	'HECTD2'	mRNA	6.93	6.15	6.35	1.77	2.49	2.42	4.65	2.12	2.03	3.61	3.11	2.08	3.56	3.93	4.08
143384	'CACUL1'	mRNA	14.46	12.59	11.97	5.84	7.61	7.18	6.86	7.45	7.28	9.89	8.14	8.21	7.69	6.45	6.69
1434	'CSE1L'	mRNA	140.92	132.82	129.79	30.48	26.83	26.23	13.14	20.98	26.12	21.53	26.61	28.19	33.6	31.85	35.01
1435	'CSF1'	mRNA	13.9	13.37	13.29	31.42	48.09	31.22	68.12	51.36	45.31	80.87	46.92	26.87	14.48	17.42	16.65
143570	'XRRA1'	mRNA	9.34	8.43	9.16	3.64	1.72	1.81	2.96	3.17	3.31	2.8	3.32	2.48	2.38	1.83	2.24
143630	'UBQLNL'	mRNA	0	0.02	0.02	0.18	0.19	0.12	0.17	0.1	0.08	0.06	0.15	0.04	0.19	0.06	0.1
143686	'SESN3'	mRNA	0.68	0.55	0.47	4.13	8.47	6.66	5.42	7.45	1.29	6.87	8.16	14.54	3.98	2.94	2.85
143872	'ARHGAP42'	mRNA	1.72	1.57	1.43	0.67	1.78	1.48	3.68	2.05	2.27	2.42	2.94	2.74	2.74	2.63	2.67
143884	'CWF19L2'	mRNA	7.68	7.39	6.99	3.26	2.1	1.85	3.3	3.68	3.16	2.79	3.48	2.53	3.33	2.91	3.1
144097	'SPINDOC'	mRNA	51.34	44.13	44.33	24.48	15.43	15.24	14.8	20.6	18.48	24.33	27.29	20.64	18.88	22.22	21.5
144110	'TMEM86A'	mRNA	0.9	0.75	0.75	0.7	1.28	1.01	2.11	1.13	1.35	1.74	3.07	1.55	1.37	0.7	0.87
144233	'BCDIN3D'	mRNA	1.26	1.3	1.23	1.91	1.41	1.24	0.96	2.19	1.58	2.12	1.39	1.74	1.06	1.35	1.29
144245	'ALG10B'	mRNA	1.3	1.32	0.95	0.25	0.35	0.22	0.48	0.66	0.44	0.6	0.57	0.33	0.57	0.48	0.63
144348	'ZNF664'	mRNA	44.43	39.79	38.7	15.09	21.05	19.91	21.06	22.37	17.6	28.51	26.2	23.55	23.73	23.07	24.47
144363	'ETFRF1'	mRNA	12.58	10.24	10.12	12.03	14.57	15.57	12.56	18.08	15.12	14.15	16.88	14.67	11.37	8.56	9.46
144402	'CPNE8'	mRNA	0.97	0.43	0.62	2.15	6.14	5.02	2.73	4.14	8.83	2.74	0.67	0.86	2.07	0.55	0.58
144455	'E2F7'	mRNA	17.08	14.16	16.48	0.6	4.18	7.15	2.18	1.5	1.54	2.4	3.43	2.39	6.23	5.48	7.37
144501	'KRT80'	mRNA	9.67	11.86	11.46	0.92	1.74	2.07	0.86	2.62	1.64	1.05	1.12	8.61	4.61	2.49	1.95
144717	'PHETA1'	mRNA	5.48	6.05	5.65	8.24	6.5	5.85	13.15	13.57	14.6	12.51	14.24	14.79	12.45	8.86	9.38
145389	'SLC38A6'	mRNA	4.21	3.68	4.14	12.03	12.12	12.42	7.15	5.68	4.56	6.11	4.4	5.62	4.68	4.53	5.18
145407	'ARMH4'	mRNA	1.12	1.3	1.01	3.54	7.84	6.54	3.14	2.31	2.34	3.32	3.66	9.62	13.85	7.13	8.76
1455	'CSNK1G2'	mRNA	32.41	30.94	31.1	39.72	29.86	28.58	32.87	38.58	32.86	44.07	45.38	40.84	33.98	35.17	35.97
145508	'CEP128'	mRNA	6.22	4.84	5.67	0.7	0.81	0.65	0.65	0.77	1.2	0.82	0.97	0.36	1.31	1.73	1.85
145567	'TTC7B'	mRNA	20.7	19.63	18.56	8.65	4.82	5.43	8.79	7.81	6.41	7.35	7.67	5.75	9.44	10.78	10.15
1457	'CSNK2A1'	mRNA	79.88	78.89	76.71	40.48	40.89	44.88	35.44	47.09	41.01	42.36	44.63	45	51.59	47.69	50.64
145773	'FAM81A'	mRNA	0.42	0.51	0.39	0.17	0.09	0	0.03	0.01	0	0	0.04	0.06	0.01	0.06	0.03
145781	'GCOM1'	mRNA	0.28	1.3	0.47	0.21	0.08	0.2	0	0.11	0	0.04	0.03	0.04	0	0.07	0.1
146	'ADRA1D'	mRNA	0.05	0.05	0.09	0.44	0.04	0.3	1.68	0.48	1.75	1.68	4.01	1.27	0.43	0.44	0.5
146059	'CDAN1'	mRNA	7.66	5.51	6.66	2.78	2.76	2.59	1.96	3.02	3.34	3.14	3.34	2.91	2.97	3.03	3.04
1462	'VCAN'	mRNA	20.03	18.4	20.85	78.81	31.69	35.04	73.58	80.37	104.64	70.48	95.75	167.96	99.89	131.19	116.9
146330	'FBXL16'	mRNA	0.08	0.04	0.12	0.08	0.06	0.13	5.24	2.85	1.26	5.48	5.99	0.16	2.6	0.56	0.73
146433	'IL34'	mRNA	0.64	0.39	0.5	4.98	0.48	1.24	0.99	0.79	2.05	1.8	2.9	7.81	0.26	1.11	0.82
146540	'ZNF785'	mRNA	3.08	2.15	2.19	2.32	2.68	1.68	2.29	2.74	3.18	3.57	2.58	4.38	3.38	3.77	3.26
146542	'ZNF688'	mRNA	4.26	4.37	3.47	10.99	5.13	4.37	6.85	8.68	7.91	6.75	7.4	4.93	3.95	5.57	4.84
146562	'C16orf71'	mRNA	0.15	0.11	0.14	0.1	0.23	0.48	0.08	0.32	0.25	0.42	0.38	0.42	0.4	0.46	0.59
146691	'TOM1L2'	mRNA	9.56	9.02	8.96	7.13	13.75	16.52	31.43	19.93	17.06	31.92	36.89	58.68	18.46	10.8	11.19
146760	'RTN4RL1'	mRNA	0.09	0.08	0.13	7.93	2.39	0.56	0.66	0.54	1	0.8	0.11	0.79	0.01	0.07	0.11
1468	'SLC25A10'	mRNA	14.08	16.53	17.48	6.98	3.25	3.25	2.57	2.63	3.19	3.94	5.14	7.72	7	6.58	4.6
146850	'PIK3R6'	mRNA	0.14	0.07	0.02	0.16	0	0	3.99	2.84	8.86	10.54	25.83	0.14	0	0.05	0.04
146857	'SLFN13'	mRNA	6.78	5.2	4.92	0.21	0.13	0.04	0.14	0.07	0.03	0.15	0.17	0.17	0.14	0.21	0.14
146909	'KIF18B'	mRNA	21.89	21.23	22.52	2.92	4.07	1.9	0.67	2.26	2.28	3.85	4.68	2.74	1.64	2.62	2.22
146956	'EME1'	mRNA	12.17	11.4	10.57	2.31	1.94	1.16	0.49	1.54	1.63	1.45	1.64	1.61	2.67	3.13	2.34
147	'ADRA1B'	mRNA	0.39	0.46	0.5	0.07	5.44	3.79	5.79	3.02	3.41	4.48	7.93	5.42	1.71	0.72	0.66
147007	'TMEM199'	mRNA	9.78	10.1	11.03	3.64	4.08	4.26	4.77	3.54	3.41	4.17	4.87	4.85	5.15	4.84	5.59
147040	'KCTD11'	mRNA	6.02	6.03	6.04	6.97	8.73	6.45	14.59	8.41	8.65	9.27	9.72	7.49	7.72	6.03	6.86
1471	'CST3'	mRNA	118.01	119.9	118.85	533.98	329.89	340.32	194.81	231.71	243.41	207.05	192.13	260.69	148.99	103.18	102.86
147111	'NOTUM'	mRNA	0	0.02	0.04	0.25	0.02	0	0.16	0.56	0.42	0.22	0.45	0.48	0.18	0.07	0
147166	'TRIM16L'	mRNA	7.19	6.77	6.58	24.82	7.46	6.09	74.18	56.65	52.8	91.04	33	10.09	16.1	21.82	19.67
147339	'C18orf25'	mRNA	8.94	8.84	8.21	1.93	2.88	3.77	3.47	3.82	3.51	4.09	4.84	5.07	5.64	3.53	3.64
147372	'CCBE1'	mRNA	24.15	22.23	25.72	2.55	0.59	0.33	1.83	0.85	5.17	1.34	1.17	0.92	3.91	1.59	1.36
147645	'VSIG10L'	mRNA	0.34	0.4	0.36	1.87	0.96	0.84	1.07	1.2	1.07	1.23	1.11	0.85	0.71	1.28	0.71
1477	'CSTF1'	mRNA	24.6	23.97	23.92	12.57	11.78	10.13	7.55	10.14	11.94	12.24	12.33	14.33	12.97	13	12.84
147741	'ZNF560'	mRNA	0.59	0.51	0.58	0	0.11	0.13	0.02	0.03	0.02	0.07	0	0	0.02	0.03	0.03
147798	'TMC4'	mRNA	0.12	0.15	0.14	0.1	0.87	0.29	0.48	0.47	0.19	0.58	0.67	0.61	0.28	0.43	0.24
1478	'CSTF2'	mRNA	23.06	23.37	25.87	4.04	5.21	4.42	4.51	6.01	6	5.69	7.47	7.29	7.34	7.7	8.26
147841	'SPC24'	mRNA	17.98	16.63	16.01	11.1	3.22	1.51	2.13	3.23	4.84	5.21	4.36	2.84	1.95	2.41	2.29
1479	'CSTF3'	mRNA	39.24	36.6	36.41	12.41	14.87	16.33	10.18	17.3	13.03	14.96	15.87	17.71	16.68	18.32	18.02
147906	'DACT3'	mRNA	0.88	0.95	1.09	5.01	3.95	3.65	20.61	25.54	21.94	20.39	19.35	4.05	8.7	14.76	10.1
147912	'SIX5'	mRNA	10.61	10.17	8.68	17.93	8.18	6.39	12.54	15.94	13.72	13.46	16.47	10.25	8.7	10.95	10.39
147920	'IGFL2'	mRNA	0.51	0.36	0.56	16.05	32.08	18.29	0.94	0.76	0.93	1.65	4.2	20.9	1.98	0.76	0.63
147929	'ZNF565'	mRNA	1.01	0.92	0.84	1.89	1.85	1.92	1.1	1.02	0.95	0.99	1.07	1.35	1.69	1.38	1.61
147949	'ZNF583'	mRNA	1.22	1.04	1.23	1.01	2.73	2.38	1.65	1.07	1.02	1.8	1.79	1.85	3.2	1.61	1.5
147965	'FAM98C'	mRNA	5.48	5.01	6.44	13.63	7.78	7.66	6.38	8.2	6.31	6.78	7.61	9.21	5.2	5.38	4.42
147968	'CAPN12'	mRNA	0.25	0.43	0.46	0.43	0.27	0.28	0.56	0.45	0.46	0.67	0.83	0.35	0.8	0.39	0.45
147991	'DPY19L3'	mRNA	4.32	3.63	3.54	2.45	5.98	8.42	6.78	5.86	4.7	6.92	7.69	6.18	4.64	4.45	5.15
148170	'CDC42EP5'	mRNA	3.49	2.14	2.54	69.29	13.04	13.12	49.48	59.25	50.38	42	33.15	14.99	10.7	22.16	16.12
148206	'ZNF714'	mRNA	4.38	3.83	3.69	0.39	0.9	0.38	0.8	1.01	0.89	1.51	1.3	0.6	1.8	1.22	1.03
148252	'DIRAS1'	mRNA	0.29	0.22	0.16	2.23	0.45	0.32	0.22	0.33	0.16	0.27	0.65	0.58	1.19	0.83	0.84
148268	'ZNF570'	mRNA	2	1.06	1.23	0.89	1.75	1.17	1.18	1.87	1.69	2.32	1.82	1.46	1.25	1.18	1.23
148398	'SAMD11'	mRNA	0.61	0.37	0.82	4.22	1.77	1.73	29.47	51.74	12.17	34.92	11.11	1.87	1.38	1.76	0.85
148534	'TMEM56'	mRNA	2.54	2.17	2.1	0.62	0.23	0.11	0.33	0.25	0.28	0.54	0.5	0.86	0.34	0.25	0.21
1486	'CTBS'	mRNA	5.07	5.13	4.54	5.87	9.92	9.13	6.9	9.01	7.74	6.72	6.71	6.94	6.09	7.51	6.95
1487	'CTBP1'	mRNA	62.07	63.5	63.43	68.11	38.76	35.04	55.14	65.93	59.44	60.2	60.24	56.26	44.5	48.02	47.33
148741	'ANKRD35'	mRNA	1.56	1.7	1.67	0	0.04	0	0.02	0.26	0.09	0.07	0.05	0.04	0.06	0.2	0.22
148753	'FAM163A'	mRNA	1.6	3.15	2.53	0	0	0	0.07	0.07	0.14	0.09	0.04	0.24	0	0	0.04
1489	'CTF1'	mRNA	2.63	1.77	2.13	5.53	1.3	0.8	6.27	6.8	6.48	7.72	8.3	4.53	4.09	4.86	4.63
148932	'MOB3C'	mRNA	3.95	3.48	2.91	6.94	7.01	4.45	5.53	7.05	6.64	8.05	7.17	6.87	3.27	3.26	2.83
1490	'CTGF'	mRNA	80.37	223.31	240.02	36.08	502.91	1219.18	4218.91	1192.6	727.77	1555.64	2019.75	689.84	998.66	1054.07	932.83
149076	'ZNF362'	mRNA	14.67	15.06	13.9	11.66	13.17	13.5	29	27.6	24.12	26.81	25.27	16.02	12.37	17.88	18.47
1491	'CTH'	mRNA	1.81	2.01	1.7	2.18	2.59	3.1	1.35	2.1	1.6	1.36	1.3	6.97	4.9	4.6	4.91
149345	'SHISA4'	mRNA	18.54	17.1	17.35	32.9	19.93	28.49	29.64	31.66	29.97	30.39	30.73	26.62	24.71	29.03	24.53
149478	'BTBD19'	mRNA	1.27	2.47	1.57	1.21	6.71	4.46	7.13	2.82	2.06	7.94	6.64	6.48	3.71	4.18	4.22
149483	'CCDC17'	mRNA	0.48	0.61	0.65	0.24	0.23	0.13	0.14	0.14	0.1	0.25	0.19	0.16	0.08	0.21	0.14
1496	'CTNNA2'	mRNA	0.02	0	0.02	0.07	0.04	0.06	3.03	4.09	0.12	3.8	5.54	0	0.16	0.06	0.1
149603	'RNF187'	mRNA	31.42	29.16	31.84	68.85	24.12	23.91	39.75	44.11	38.89	45.52	46.25	49	40.39	46.57	40.62
15	'AANAT'	mRNA	0.21	0.15	0.13	0.14	0.05	0	0	0	0.01	0	0	0.02	0.1	0.1	0.05
150051	'LOC150051'	mRNA	2.27	3.07	3.01	0.47	0	0	0.06	0.18	0.29	0.25	0.25	0.12	0.44	0.55	0.24
150209	'AIFM3'	mRNA	0.33	0.24	0.21	0.02	0.06	0.09	0	0	0	0.02	0.09	0	0	0	0.02
150275	'CCDC117'	mRNA	20.6	16.04	15.1	5.94	8.19	8.85	4.8	8.36	8.4	8.59	7.19	6.66	5.57	5.09	5.72
150290	'DUSP18'	mRNA	2.78	2.15	2.4	3.62	4.33	3.75	2.12	3.08	2.63	3.98	3.44	2.31	2.66	2.58	2.81
150356	'CHADL'	mRNA	0.28	0.28	0.24	0	0.06	0.06	0.04	0.08	0.04	0.08	0.06	0.08	0.04	0.04	0.02
150465	'TTL'	mRNA	26.17	25.13	26.52	10.73	11.09	9.9	10.52	13.55	12.88	14.7	12.9	10.83	13.63	11.65	12.91
150468	'CKAP2L'	mRNA	39.53	37.16	36.01	2.76	3.79	1.97	0.82	2.05	2.1	2.29	3.4	2.51	2.97	3.74	4
150472	'CBWD2'	mRNA	19.61	19.28	16.49	9.07	7.84	9.55	7.03	6.36	7.01	7.65	10.64	11.67	10.4	10.13	10.68
1506	'CTRL'	mRNA	0.93	1.18	1.31	0.25	0.73	0.63	0.39	0.41	0.2	0.17	0.57	0.38	0.47	0.38	0.37
150709	'ANKAR'	mRNA	0.47	0.42	0.56	0.1	0.16	0.15	0.12	0.14	0.1	0.06	0.07	0.08	0.02	0.09	0.19
150771	'ITPRIPL1'	mRNA	6.82	6.71	6.41	0.68	0.08	0.02	0.15	0.17	0.08	0.11	0.05	0.11	0.12	0.09	0.15
1508	'CTSB'	mRNA	130.18	142.36	130.83	764.09	160.46	138.28	429.07	637.09	617.95	482.48	464.89	411.84	237.44	259.83	247.76
1509	'CTSD'	mRNA	114.58	123.22	120.55	262.07	277.14	313.49	205.07	189.21	162.76	201.69	163.07	223.11	265.99	186.31	192.25
151188	'ARL6IP6'	mRNA	16.38	14.39	12.65	3.49	4.13	3.49	5.38	4.83	4.92	5.27	5.65	3.16	4.31	3.66	3.85
151230	'KLHL23'	mRNA	9.97	8.53	7.49	0.56	0	0.07	0.77	0.55	1.65	0.68	1.47	0.45	0.5	0.75	0.12
151246	'SGO2'	mRNA	24.4	23.5	21.74	2.95	4.08	2.16	1.31	2.72	2.72	2.76	3.35	2.38	3.29	2.68	3.34
1513	'CTSK'	mRNA	3.5	3.18	3.21	49.37	7.53	3.26	20.14	31.72	73.36	20.21	42.33	7.76	1.46	2.44	1.83
151449	'GDF7'	mRNA	0.03	0.07	0.03	0.28	0.02	0	0.49	0.21	0.13	0.56	0.3	0.33	0.08	0.07	0.09
1515	'CTSV'	mRNA	3.22	3.58	3.34	0.19	0.08	0.07	0.16	0.26	0.09	0.23	0.19	6.9	0.82	0.32	0.28
151525	'WDSUB1'	mRNA	8.63	7.6	8.29	5.42	3.78	2.95	2.59	2.42	2.27	2.93	3.46	2	2.53	1.64	2.37
151556	'GPR155'	mRNA	0.91	0.84	0.79	0.61	1.21	1.37	1.93	1.29	1.07	1.4	1.97	2.12	1.97	1.79	1.76
151648	'SGO1'	mRNA	17.6	15.45	13.59	2.34	1.73	1.22	0.59	1.68	1.36	1.49	2.43	1.37	1.72	2.1	2.57
151651	'EFHB'	mRNA	0.05	0.03	0.02	0.23	0.22	0.31	0.86	0.46	0.25	0.66	0.42	0.07	0.11	0.03	0
151827	'LRRC34'	mRNA	1	0.71	0.78	0.18	0.09	0.15	0.1	0.08	0.11	0.09	0.08	0.05	0.21	0.13	0.15
151887	'CCDC80'	mRNA	19.46	21.03	21.56	251.77	185.09	125.47	289.76	469.06	380.59	290.4	142.81	199.52	427.14	142.97	149.25
151987	'PPP4R2'	mRNA	22.67	22.49	22.71	5.94	10.53	10.1	6.95	9.28	7.34	8.62	9.92	10.38	10.04	11	11.12
152	'ADRA2C'	mRNA	0.03	0.05	0.05	0.63	0.31	0.22	0.03	0	0.02	0	0.03	0.5	1.02	0.4	0.37
152002	'XXYLT1'	mRNA	15.3	19.61	17.44	15.47	19.33	21.86	18.98	20.32	20.94	19.69	22.63	21.05	15.3	16.26	13.82
152007	'GLIPR2'	mRNA	18.21	17.89	17.55	37.24	30.56	26.4	62.61	101.4	103.84	69.93	98.47	56.69	40.58	50.01	51.57
152078	'PQLC2L'	mRNA	1.05	0.86	1.29	0	0.03	0	0	0	0	0	0	0	0	0	0.05
152098	'ZCWPW2'	mRNA	0.14	0.31	0.17	0.62	0.53	0.96	0.62	0.59	0.5	0.51	0.38	0.34	0.5	0.35	0.46
152185	'SPICE1'	mRNA	4.7	3.94	3.36	1.99	1.74	1.65	2.39	2.47	2.45	1.85	2.27	1.56	2.12	2.38	2.08
1522	'CTSZ'	mRNA	74.07	69.08	65.43	0.25	10.47	11.56	0.03	0.03	0.09	0.07	0.07	0.2	1.6	0.66	0.48
152206	'CCDC13'	mRNA	0.25	0.28	0.26	0.12	0.2	0.05	0.03	0.06	0.12	0.13	0.13	0.09	0.06	0.06	0.03
152273	'FGD5'	mRNA	0.07	0.08	0.09	4.38	4.59	0.86	0.72	1.45	0	0.99	0.2	0.27	0.06	0.01	0.01
1523	'CUX1'	mRNA	16.83	14.97	13.31	15.51	32.03	24.24	24.13	26.11	29.16	23.82	24.47	25.37	20.3	15.77	16.47
152330	'CNTN4'	mRNA	0.02	0.08	0.04	0.01	0.11	0.01	3.74	5.33	8.79	3	1.03	0.04	0.17	0.08	0.1
1525	'CXADR'	mRNA	6.64	6.38	6.57	0.3	0.17	0.12	0.54	0.34	0.22	0.79	1.05	1.04	1.66	0.7	0.75
152503	'SH3D19'	mRNA	13.68	12.43	12.44	11.66	31.96	27.01	18.51	16.45	21.1	21.76	20.86	22.96	20.55	17.49	19.14
152687	'ZNF595'	mRNA	3.89	4.46	3.12	1.49	1.55	1.58	1.16	2.07	1.95	2.1	1.93	1.02	1.41	1.66	1.33
153241	'CEP120'	mRNA	8.65	8.02	7.5	2.98	4.36	3.83	4.92	4.81	4.62	5.52	4.56	3.98	4.05	3.75	3.78
153339	'TMEM167A'	mRNA	18.52	17.26	16.89	18.16	34.87	36.04	25.26	26.76	22.83	20.99	21.47	32.29	25.8	24.43	25.55
153396	'TMEM161B'	mRNA	7.33	7.56	7.64	2.37	3.37	3.7	4.23	2.67	2.26	3.54	3.42	2.86	3.39	2.6	3.05
153443	'SRFBP1'	mRNA	7.72	8.32	8.83	1.27	3.63	3.69	3.77	2.4	2.76	2.45	2.27	3.27	4.84	3.96	3.95
153562	'MARVELD2'	mRNA	2.94	2.92	2.44	0.17	0.39	0.31	0.2	0.22	0.17	0.37	0.33	0.32	0.36	0.21	0.25
153571	'C5orf38'	mRNA	1.47	0.95	0.99	6.64	0.6	0.13	7.61	7.57	6.39	7.78	9.75	2.15	4.71	5.68	5.46
153768	'PRELID2'	mRNA	6.88	6.28	6.94	3.46	1.91	1.76	1.09	0.88	2.38	1.25	1.91	0.81	1.88	1.02	1.38
154214	'RNF217'	mRNA	3.65	4.18	3.67	1.23	2.22	2.68	7.6	3.68	3.12	4.72	3.72	5.75	6.25	6.26	6.45
154215	'NKAIN2'	mRNA	0	0.02	0	0	0	0.05	1.27	1.61	0.43	0.92	0.26	0.16	0.11	0.21	0.25
154467	'CCDC167'	mRNA	25.38	26.79	23.87	29.8	23.1	18.69	19.62	34.33	25.75	22.02	29.31	21.91	25.86	28.53	28.16
154796	'AMOT'	mRNA	1.93	1.57	1.27	2.1	0.47	0.43	3.92	4.05	8.85	3.68	6.3	2.31	3.36	2.37	2.26
154810	'AMOTL1'	mRNA	12.96	10.54	11.19	6.66	13.74	13.17	19.03	19.64	21.24	27.42	34.75	19.66	13.45	9.05	11.95
154881	'KCTD7'	mRNA	3.36	2.35	2.1	1.18	3.25	3.26	3.35	3.51	3.69	3.97	4.6	2.86	3.06	2.3	2.35
155054	'ZNF425'	mRNA	0.32	0.24	0.28	0.7	1.06	0.98	0.48	0.91	0.94	1.32	1.49	1.34	0.82	0.69	0.6
155061	'ZNF746'	mRNA	6.18	4.84	4.97	5.48	6.55	5.97	4.45	6.17	5.73	6.57	7.04	8.02	7.7	6.71	6.57
155368	'METTL27'	mRNA	0.32	0.43	0.22	2.49	0.71	0.48	7.71	9.21	6.99	7.73	6.49	0.64	0.44	0.91	0.97
1571	'CYP2E1'	mRNA	0.15	0.18	0.18	0.82	0.75	0.53	3.84	2.04	1.29	4.91	4.89	2.43	0.33	0.74	0.38
157285	'PRAG1'	mRNA	0.9	1.37	1.57	2.6	2.95	13.77	12.09	10.95	11.16	8.93	25.62	10.86	18.63	20.77	19.8
157313	'CDCA2'	mRNA	20.56	20.08	19.96	2.63	2.74	1.59	1.52	2.25	2.69	3.14	2.43	2.11	1.75	2.42	2.37
157506	'RDH10'	mRNA	2.73	2.5	2.18	6.53	75.02	139.82	4.98	2.95	2.5	3.75	3.77	17.07	4.57	2.94	3.26
157570	'ESCO2'	mRNA	21.3	18.49	17.68	1.31	2.84	1.12	0.48	0.78	1.84	1.06	1.82	1.61	0.99	0.78	1.25
158	'ADSL'	mRNA	65.02	70	71.05	49.58	23.79	29.75	19.08	20.71	20.83	23.13	23.84	31.78	31.93	28.72	30.03
158038	'LINGO2'	mRNA	0.04	0.02	0.04	0.06	0.69	0.94	0.02	0.02	0.01	0.03	0.14	0.08	0.17	0.12	0.22
158135	'TTLL11'	mRNA	0.56	0.88	0.84	1.23	2.58	2.76	0.74	1.36	1.02	1.49	1.7	1.43	1.78	1.6	1.84
158158	'RASEF'	mRNA	1.25	1.45	1.25	0.08	0.1	0.03	0.13	0.05	0.01	0.08	0	0.9	0.43	0.14	0.13
158293	'FAM120AOS'	mRNA	20.28	20.29	21.45	11.5	12.89	10.72	12.73	9.91	11.15	10.64	9.43	13.07	12.14	9.23	10.12
1583	'CYP11A1'	mRNA	2.67	1.73	1.43	0.07	0.03	0.04	0	0.05	0.17	0	0.24	0.12	0	0.03	0.1
158376	'SPAAR'	mRNA	0.03	0.03	0	0.46	0.68	0.52	0.9	1.43	1.22	1.25	1.28	1.87	0.42	0.86	0.53
158399	'ZNF483'	mRNA	1.75	1.59	2.36	0.58	0.48	0.69	1.01	0.73	0.6	1.13	1.43	0.37	0.56	1	0.44
158405	'KIAA1958'	mRNA	3.54	2.54	2.92	0.35	0.15	0.24	0.49	0.24	0.18	0.48	0.55	0.73	1.09	0.71	0.69
158431	'ZNF782'	mRNA	1.01	0.96	1.1	0.27	0.53	0.27	0.38	0.22	0.37	0.44	0.5	0.63	0.47	0.43	0.34
158880	'USP51'	mRNA	0.83	0.56	0.56	0.29	0.17	0.18	0.13	0.27	0.21	0.23	0.05	0.26	0.17	0.34	0.26
159090	'FAM122B'	mRNA	18.4	14.89	14.05	6.15	5.21	4.52	7.08	4.79	3.46	6.87	7.22	9.55	5.05	3.47	3.62
1593	'CYP27A1'	mRNA	7.49	8.45	7.01	3.67	0.5	0.38	0.24	0.5	0.24	0.09	0.14	0.96	0.56	0.51	0.69
1594	'CYP27B1'	mRNA	1.49	1.55	1.54	0.11	0.28	0.23	0.61	0.23	0.17	0.22	0.38	0.25	0.38	0.63	0.6
159963	'SLC5A12'	mRNA	0	0	0	0.22	0.34	0.26	0.08	0.09	0.02	0.01	0	0.07	0.03	0.06	0.03
160	'AP2A1'	mRNA	62.3	62.79	61.43	65.29	86.49	89.23	63.46	68.08	62.41	77.59	68.56	79.68	69.7	69.11	69.12
1601	'DAB2'	mRNA	20.84	20.06	19.27	46.76	73.64	124.95	106.86	66.88	62.81	54.65	50.25	25.05	97.97	58.29	61.3
160335	'TMTC2'	mRNA	0.42	0.34	0.44	1.75	0.92	1.19	5.04	3.97	3.05	3.28	1.7	2.23	1.12	0.85	1.35
160428	'ALDH1L2'	mRNA	2.21	1.74	1.73	5.9	15.9	9.51	2.63	2.63	1.22	2.61	2.44	5.06	10.29	9.44	10.09
1606	'DGKA'	mRNA	18.02	18.79	17.18	29.65	37.67	41.77	26.03	38.39	29.83	37.97	45.45	35.4	12.17	12.09	11.59
160622	'GRASP'	mRNA	1.56	1.5	1.08	7.81	14.23	13.43	5.55	6.09	4.58	4.17	2.72	1.8	1.89	2.27	2.04
160857	'CCDC122'	mRNA	3.95	5.17	4.57	1.97	2.61	1.75	1.2	1	0.46	1.17	2.94	1.98	2.08	1.68	1.82
1609	'DGKQ'	mRNA	4.15	4.37	4.05	5.01	5.2	4.22	6.98	6.59	5.49	7.42	8.27	7.64	5.41	5.52	5.39
1611	'DAP'	mRNA	105.81	107.83	110.71	79.19	99.82	95.59	80.07	115.79	117.92	112.51	87.93	119.41	122.12	114.25	112.47
1613	'DAPK3'	mRNA	25.81	28.32	26.83	21.7	21.98	23.27	55.89	32.68	30.11	30.72	36.19	40.32	62.49	60.83	63.59
161436	'EML5'	mRNA	0.77	0.83	0.79	0.35	0.27	0.33	0.32	0.24	0.37	0.37	0.42	0.38	0.37	0.34	0.3
1615	'DARS'	mRNA	30.57	30.99	29.04	16.26	13.61	12.06	10.84	13.91	13.27	11.86	10.54	12.68	11.71	9.89	10.68
1620	'BRINP1'	mRNA	0	0.05	0.05	0.28	0	0.02	0.51	0.8	0.03	0.28	1.19	0.03	1.86	0.58	0.45
162073	'ITPRIPL2'	mRNA	4.32	2.78	3.11	8	16.55	13.95	8.74	8.18	9.89	6.77	8.21	7.74	3.65	5.48	7.04
162394	'SLFN5'	mRNA	6.49	5.56	4.51	5.8	12.54	13.9	10.59	10.1	11.44	13	11.58	9.04	15.75	12.87	15.84
162461	'TMEM92'	mRNA	1.16	1.2	0.64	0.75	1.38	1.36	2.17	1.9	1.29	1.78	2.91	1.23	2.95	2.11	1.48
162494	'RHBDL3'	mRNA	1.44	1.33	1.37	0.21	0.05	0.04	0.2	0.09	0.31	0.24	0.41	0.14	0.04	0.11	0.04
162514	'TRPV3'	mRNA	0.58	0.62	0.76	0.1	0.03	0.04	0.02	0.06	0.02	0.02	0.05	0.04	0.04	0.03	0.07
162681	'C18orf54'	mRNA	10.06	7.19	7.07	1.41	1.99	1.51	2.12	3.56	3.35	3.18	3.49	2.5	3.14	2.47	2.54
1628	'DBP'	mRNA	1.83	1.62	1.35	17.71	0.5	0.4	17.74	16.37	13.23	15.15	9.07	3.93	0.53	1.01	0.89
162963	'ZNF610'	mRNA	0.8	0.84	0.63	0.68	1.92	2.16	0.83	2	1.9	2.83	2.19	1.63	1.43	1.52	1.38
162967	'ZNF320'	mRNA	2.1	1.86	2.03	1.45	3.22	2.11	1.81	2.28	2.03	2.33	2.95	2.36	3.63	3.23	3.34
162968	'ZNF497'	mRNA	0.6	0.75	0.58	1.42	0.16	0.12	1.69	1.92	0.96	1.48	1.98	1.08	2.53	3.38	3.32
162979	'ZNF296'	mRNA	1.72	1.72	1.81	0.41	0.49	0.3	0.06	0.11	0.34	0.23	0.12	0.25	0.34	0.37	0.46
162993	'ZNF846'	mRNA	1.66	0.8	0.85	2.37	2.32	1.58	3.16	3.36	2.98	2.55	3.3	2.03	1.74	1.42	1.62
163033	'ZNF579'	mRNA	12.89	11.62	12.29	17.16	8.83	7.84	16.01	16.98	15.53	19.18	19.04	13.6	19.27	17.63	16.39
163087	'ZNF383'	mRNA	2.25	2.01	1.83	1.53	1.66	1.39	1.87	1.79	1.8	2.34	2.35	1.87	1.57	1.67	1.7
163154	'PRR22'	mRNA	1.85	2.49	3.35	0.21	0.69	0.58	0.61	0.07	0.14	0.14	0.47	1.3	0.9	0.6	0.42
163175	'LGI4'	mRNA	0.05	0.06	0.02	0.32	1.24	0.84	0.27	0.09	0.05	0.27	0.2	0.02	0.22	0.14	0.03
163227	'ZNF100'	mRNA	4.13	3.13	3.5	0.27	1.13	1.12	1.5	1.12	1.08	1.62	1.63	0.52	1.6	1.02	1.11
1633	'DCK'	mRNA	31.34	29.36	29.02	5.37	7.51	8.92	7.37	9.74	8.05	7.31	7.57	7.29	8.03	7.09	8.02
1634	'DCN'	mRNA	0.03	0.03	0.03	544.67	500.37	452.41	4.09	1.95	0.12	0.1	1.13	14.54	6.49	11.6	11.33
1635	'DCTD'	mRNA	51.81	57.58	57.46	54.62	51.6	43.93	48.97	43.61	48.21	47.97	46.15	47.3	48.48	43.74	42.04
1636	'ACE'	mRNA	0.45	0.49	0.26	8.3	2.02	0.72	14.51	12.89	9.61	12.47	3.02	3.94	0.12	0.19	0.27
163702	'IFNLR1'	mRNA	1.57	1.41	1.59	0.14	0.28	0.34	0.83	0.41	0.26	0.91	0.55	0.33	0.13	0.23	0.1
163786	'SASS6'	mRNA	7.31	6.83	6.39	0.76	1.53	1.36	0.85	1.03	1.14	1.42	1.28	1.13	1.85	1.86	1.72
164045	'HFM1'	mRNA	0.2	0.18	0.11	0.02	0.07	0.05	0	0	0	0.02	0	0	0.03	0.02	0.04
164284	'APCDD1L'	mRNA	3.84	6.1	5.77	24.26	24.67	11.67	10.27	15.41	4.05	12.09	7.33	6.02	30.91	51.01	55.77
1645	'AKR1C1'	mRNA	1.59	1.94	1.72	159.89	10.13	5.25	142.76	163.5	57.41	151.87	47.12	15.59	0.18	0.3	0.19
1646	'AKR1C2'	mRNA	0.12	0.25	0.13	5.9	1.25	1.25	29.83	37.73	16.99	35.43	13.84	0.95	0	0.02	0.06
1650	'DDOST'	mRNA	177.27	203.72	196.65	192.39	188.34	195.77	138.36	183.27	162.51	189.03	177.73	199.99	179.78	203.71	201.32
165055	'CCDC138'	mRNA	7.22	8.01	7.86	1.08	1.29	0.97	0.91	0.88	0.64	0.92	0.67	0.88	2.15	2.31	2.28
165140	'OXER1'	mRNA	0.64	0.98	0.95	0	0	0	0.03	0.08	0	0.08	0	0.03	0.03	0	0
165186	'TOGARAM2'	mRNA	0.19	0.08	0.07	1.8	22.9	15.05	0.62	0.4	0.63	0.84	0.95	2.34	0.23	0.37	0.21
1656	'DDX6'	mRNA	34.53	29.43	29.58	12.24	19.14	15.17	13.98	18.8	17.78	18.21	18.98	18.46	17.25	17.26	19.6
165829	'GPR156'	mRNA	0.68	0.72	0.67	0.09	0.2	0.09	0	0	0	0	0	0.05	0.06	0.06	0.1
1660	'DHX9'	mRNA	82.38	85.75	90.4	23	31.01	27.48	26.85	20.78	26.3	28.39	35.55	45.92	30.41	32.82	36.22
1662	'DDX10'	mRNA	18.64	20.29	20.23	9.22	6.37	7.99	4.41	5.87	6.11	5.16	5.14	8.74	10.44	8.56	8.99
1663	'DDX11'	mRNA	27.47	29.81	30.95	9.69	7.95	5.84	5.57	5.96	5.72	7.87	7.95	7.17	7.04	7.33	6.73
166378	'SPATA5'	mRNA	2.52	2.51	2.66	0.58	0.73	0.62	0.54	0.37	0.46	0.5	0.69	0.72	0.96	0.93	0.85
1665	'DHX15'	mRNA	76.59	84.44	81.88	25.77	35.05	38.82	29.65	25.44	28.22	28	30.86	38.13	32.72	33.13	33.89
1666	'DECR1'	mRNA	28.46	25.51	25.05	41.98	51.55	52.49	36.93	40.04	37.24	43.66	44.58	12.41	32.94	33.49	32.08
166614	'DCLK2'	mRNA	1.37	1.81	1.81	2.62	2.15	2.17	8.08	4.37	5.66	4.89	4.86	4.05	5.72	1.83	1.92
166785	'MMAA'	mRNA	1.25	1	1.02	2.04	2.06	2	0.84	1.93	1.72	1.12	1.13	1.69	1.86	1.41	1.26
166815	'TIGD2'	mRNA	3.46	3.53	3.58	1.58	1.08	1.12	1	1.08	1.28	1.38	1.47	1.35	1.91	2.3	2.1
166824	'RASSF6'	mRNA	0.11	0.31	0.18	0.01	0.05	0.05	0.03	0.03	0.01	0.03	0.03	0.02	0.05	0.06	0.03
166968	'MIER3'	mRNA	8.29	6.24	6.47	1.37	2.53	2.2	2.1	3.54	2.41	4.21	3.87	3.2	2.38	1.98	2.31
167153	'TENT2'	mRNA	12.23	10.99	10.9	9.94	10.71	10.14	11.86	12.5	12.63	13.02	11.96	11.03	8.65	8.55	8.76
167227	'DCP2'	mRNA	5.41	4.63	3.98	1.38	1.72	1.46	0.65	1.78	1.69	1.9	1.79	1.3	0.88	0.96	1.17
1674	'DES'	mRNA	0.44	0.41	0.37	5.03	7.72	2.97	0.15	0.02	0	0.09	0.04	0.78	29.13	25.1	23.76
1675	'CFD'	mRNA	0	0.31	0.4	6.86	18.05	17.07	0.98	0.95	0.44	0.72	1.19	1.33	0.31	0.09	0.13
167681	'PRSS35'	mRNA	0.39	0.61	0.57	1.39	0.56	0.17	9.71	13.18	0.82	13.9	4.31	185.17	3.95	0.9	1.03
168507	'PKD1L1'	mRNA	0.55	0.63	0.53	0.33	0.27	0.25	0.21	0.25	0.17	0.22	0.31	0.22	0.22	0.31	0.2
168544	'ZNF467'	mRNA	0.1	0.04	0.04	11.12	9.16	8.88	16.55	14.61	8.74	16.69	14.72	2.85	2.41	5.01	2.65
169044	'COL22A1'	mRNA	0.17	0.02	0.09	0.02	0.02	0	0.49	0.91	0.9	0.77	20.01	0	4.12	6.7	9.56
169611	'OLFML2A'	mRNA	5.29	4.44	3.86	38.18	76.12	46.5	47.12	64.02	45.74	66.37	106.03	56.6	7.68	10.5	14.24
169714	'QSOX2'	mRNA	15.28	15.94	15.71	4.07	7.63	7.76	3.8	4.18	3.7	4.97	7.21	7.08	8.81	8.33	8.71
169981	'SPIN3'	mRNA	0.89	0.93	0.86	0.75	0.73	0.89	1.24	1.23	1.03	1.54	1.68	1.79	1.7	1.4	1.44
170261	'ZCCHC12'	mRNA	1.12	1.17	0.97	0.06	0	0	0	0	0.02	0	0.02	0.02	0.07	0.04	0.06
170394	'PWWP2B'	mRNA	2.07	1.35	1.33	8.05	10.24	10.03	1.77	1.96	2.37	2.6	2.82	4.69	4.33	4.2	4.15
170463	'SSBP4'	mRNA	27.94	28.28	29.88	82.44	42.11	32.97	43.78	36.65	33.49	42.82	41.29	26.7	21.11	26.88	24.63
170622	'COMMD6'	mRNA	16.9	17.97	17.89	32.32	15.97	16.2	17.98	24.4	20.35	20.18	21.46	22.27	24.94	26.95	23.47
170689	'ADAMTS15'	mRNA	1.5	0.88	0.88	10.78	81.58	47.89	5.51	9.44	9.72	9.19	15.18	13.76	2.64	1.3	1.17
170850	'KCNG3'	mRNA	0.13	0.14	0.12	0	0	0	0	0.01	0	0	0	0	0	0	0
170954	'PPP1R18'	mRNA	56.8	48.97	49.84	72.76	65.13	57.82	51.38	69	59.66	63.16	86.57	70.48	75.84	70.46	74.68
170960	'ZNF721'	mRNA	4.06	4.56	4.55	1.26	2.51	2.27	1.86	2.67	2.33	2.72	2.56	2.28	2.27	1.79	2.37
170961	'ANKRD24'	mRNA	0.07	0.12	0.08	0.17	0.16	0.12	0.61	0.31	0.09	0.32	0.48	0.27	0.26	0.18	0.19
171023	'ASXL1'	mRNA	25.5	23.61	24	8.07	9.43	7.97	13.78	13.64	11.38	15.43	14.04	10.48	12.53	11.1	12.72
171024	'SYNPO2'	mRNA	0.33	0.21	0.15	0.31	1.11	0.46	2.85	1.65	6.93	2.1	3.18	0.44	0.63	0.7	0.6
171177	'RHOV'	mRNA	0.81	0.38	0.35	0.03	0.15	0.09	0.03	0.03	0	0.06	0.15	0.17	0.12	0	0.08
171586	'ABHD3'	mRNA	13.01	12.92	10.61	1.1	2.52	1.58	2.92	2.28	2.49	3.73	2.96	3.01	1.6	1.79	2.68
1719	'DHFR'	mRNA	80.8	77.26	74.02	12	14.11	9.22	14.24	18.49	19.18	23.47	22.2	19.82	6.78	7.06	7.73
1723	'DHODH'	mRNA	4.54	4.59	5.2	2.77	1.13	1.24	0.82	1.28	1.31	1.42	1.76	2.54	2.33	1.66	1.82
1727	'CYB5R3'	mRNA	193.61	194.37	189.36	212.56	167.89	216.4	250.12	328.47	291.35	306.52	293.45	209.82	211.76	201.57	190.03
1728	'NQO1'	mRNA	40.16	41.19	43.41	168.95	26.24	51.37	160.91	96.63	106.05	176.29	74.92	21.62	37.38	46.36	46.69
1729	'DIAPH1'	mRNA	47.26	42.05	44.17	21.87	21.32	16.21	15.33	16.78	18.5	19.23	17.82	24.16	20.6	15.79	16.93
1731	'SEPT1'	mRNA	0.93	0.91	0.9	6.3	0.92	0.56	3.04	3.53	2.01	2.59	1.66	1.77	0.8	1.3	0.89
1734	'DIO2'	mRNA	0.18	0.2	0.18	0.2	0.59	3.68	9.69	3.29	4.06	5.59	7.99	0.23	0.22	0.44	0.49
1749	'DLX5'	mRNA	0	0	0	0.05	0.04	0	0	0.05	0	0.04	1.19	0.83	0.45	0.16	0.11
175	'AGA'	mRNA	5.66	5.25	4.84	9.48	5.67	3.59	4.96	7.11	5.76	5.64	6.25	8.12	5.7	5.28	4.72
1755	'DMBT1'	mRNA	0.55	0.34	0.35	0.02	0	0	0	0	0	0.03	0.02	0	0.01	0.01	0
1760	'DMPK'	mRNA	15.03	17.51	17.82	23.56	40.63	38.01	21.44	15.85	9.05	24.5	27.09	14.37	24.24	23.21	19.86
1762	'DMWD'	mRNA	17.16	19.06	19.19	13.3	17.92	15.58	26.87	17.77	15.04	22.43	23.9	17.56	20.98	18.88	19.43
1763	'DNA2'	mRNA	8.57	7.86	7.6	0.78	1.18	0.64	0.7	0.64	0.86	1.02	1.3	1.11	0.91	0.84	1.09
1768	'DNAH6'	mRNA	0.09	0.09	0.09	0	0.01	0.01	0.02	0.05	0.02	0.01	0.03	0.02	0.02	0.03	0
1774	'DNASE1L1'	mRNA	7.92	6.86	6.67	15.05	57.58	77.79	20.24	23.81	33.62	21.68	16.55	19.66	13.71	11.08	10.72
1777	'DNASE2'	mRNA	16.94	16.86	14.24	33.47	13.26	6.98	40.77	45.03	41.83	41.72	38.43	23.53	14.21	14.41	12.86
1786	'DNMT1'	mRNA	54.88	49.87	51.43	10.72	9.54	7.92	12	13.19	14.57	14.42	16.52	12.47	10.3	11.85	12.59
1787	'TRDMT1'	mRNA	1.91	2.01	2.08	0.71	0.95	1.12	0.98	1.05	0.9	1.05	0.99	0.73	0.86	0.62	0.86
1788	'DNMT3A'	mRNA	10.7	12.99	13.05	5.31	6.18	3.81	4.54	4.82	5.17	6.45	6.04	5.28	5.54	6.09	6.16
18	'ABAT'	mRNA	1.95	2.81	2.44	0.41	12.18	12.61	8.71	4.68	4.91	13.61	12.15	2.95	5.63	2.35	2.41
1803	'DPP4'	mRNA	5.56	6.63	5.31	24.1	44.48	74.19	32.49	30.95	24.95	31.05	11.42	2.67	19.4	13.96	13.86
1808	'DPYSL2'	mRNA	21.88	20.43	19.77	35.13	56.49	96.7	23.3	32.52	27.5	42.52	32.86	14.82	22.8	28.37	31.11
1812	'DRD1'	mRNA	0	0	0	0.09	0	0	0.02	0.01	0	0	0	0.01	0.41	0.37	0.41
182	'JAG1'	mRNA	1.94	2.45	3.08	10.03	85.68	82.68	21.04	10.04	8.14	14.43	20.56	23.82	14.99	16.88	23.94
183	'AGT'	mRNA	0.19	0.19	0.08	0.93	0.64	0.08	0.34	0.55	0.22	0.27	0.23	0.02	0.46	0.68	0.83
1831	'TSC22D3'	mRNA	5.65	4.74	4.27	19.29	7.88	6.22	13.41	9.83	8.68	10.44	8.56	17.4	22.48	18.84	21.57
1832	'DSP'	mRNA	6.15	4.36	5.26	0.8	52.63	59.52	20.18	15.07	18.43	29.81	60.43	24.69	12.29	10.83	11.33
1838	'DTNB'	mRNA	10.84	12.16	11.57	4.57	3.63	3.81	8.83	5.1	5	7.09	6.34	4.52	6.03	4.58	4.5
1841	'DTYMK'	mRNA	75.6	88.77	91.72	28.98	15.77	12.89	10.34	18.24	19.26	14.63	22.1	16.94	23.09	23.48	20.88
1842	'ECM2'	mRNA	0.02	0.05	0.05	2.22	1.02	0.73	18.8	12.06	11.87	16.16	15.1	2.76	0.95	2.19	2.35
1849	'DUSP7'	mRNA	10.3	8.74	9.44	15.6	24.25	27.01	13.76	16.5	14.12	16.03	13.42	16.27	9.79	10.22	11
1850	'DUSP8'	mRNA	2.2	3.24	2.54	0.81	6.37	6.55	15.36	3.79	2.22	4.24	5.6	4.17	5.82	4.6	4.39
1852	'DUSP9'	mRNA	0.13	0.21	0.26	0.1	0.04	0.03	0.02	0	0.02	0.04	0	0.02	0.02	0.06	0.04
1854	'DUT'	mRNA	62.54	70.19	64.1	45.01	23.8	22.12	19.63	26.44	29.08	26.06	30.72	26.73	15.32	16.28	17.58
1869	'E2F1'	mRNA	28.21	30.38	28.08	5.36	6.47	5.15	2.03	1.69	2.69	3.03	4.18	3.71	3.75	5.07	4.02
1870	'E2F2'	mRNA	5.46	5.79	4.76	0.84	0.54	0.52	0.36	0.43	0.91	0.69	0.58	0.96	0.16	0.4	0.43
1874	'E2F4'	mRNA	45.24	48.68	50.13	31.48	23.45	22.71	26.14	26.57	24.03	30.45	33.04	31.21	27.38	27.09	25.88
1879	'EBF1'	mRNA	0.72	0.28	0.36	8.77	7.28	3.52	9.49	6.56	6.78	6.8	5.57	0.92	1.6	2.36	2.84
1891	'ECH1'	mRNA	35.34	32.9	29.53	95.57	37.38	35.33	79.64	97.66	82.13	102.05	78.89	47.66	30.47	35.41	31.48
1894	'ECT2'	mRNA	57.86	53.9	51.5	5.71	9.76	10.06	4.05	8.08	7.9	7.34	7.47	7.85	9.84	8.4	8.29
1896	'EDA'	mRNA	0.01	0.02	0.03	1.05	0.06	0.09	0.06	0.17	0	0.04	0.04	0.4	0.03	0.2	0.03
1901	'S1PR1'	mRNA	1.6	1.11	1.61	6.49	3.23	7.45	8.58	2.86	4.55	4.25	1.94	5.96	2.54	2.12	1.93
1906	'EDN1'	mRNA	4.66	5.72	7.91	0.71	4.43	54.23	81.27	8.82	5.32	33.16	109.41	27.76	85.54	85.72	71.2
1909	'EDNRA'	mRNA	0.71	0.62	0.77	11.16	10.53	8.01	0.17	0.67	0.1	0.23	0.01	1.73	4.73	4.75	4.75
192111	'PGAM5'	mRNA	27.59	28.36	28.93	10.08	10.51	9.87	4.91	6.5	6.72	6.07	8.64	12.74	12.81	11.75	11.04
192668	'CYS1'	mRNA	0.93	0.83	0.79	2.47	0.62	0.67	8.39	8.25	7.9	5.92	3.19	1.87	2.68	2.54	2.97
192683	'SCAMP5'	mRNA	16.77	17.74	17.68	3.43	5.86	7.72	5.52	4.09	4.45	7.01	8.07	5.85	5.13	2.16	2.27
1938	'EEF2'	mRNA	637.36	633.94	653.25	1493.55	805.67	707.74	1196.16	898.05	813.51	1142.18	876.44	1013.55	783.42	773.23	803.56
1943	'EFNA2'	mRNA	0.62	0.43	0.5	1.39	0.23	0.27	0.97	1.74	0.26	1.3	2.78	0.33	1.5	1.53	1.06
1945	'EFNA4'	mRNA	5.24	4.36	5.32	9.64	6.98	4.06	4.99	6.37	7.03	8.1	10.31	7.84	7.22	8.13	7.32
1947	'EFNB1'	mRNA	8.7	11.45	9.88	39.71	38.87	23.82	8.22	10.69	9.36	9.04	11.24	13.98	12.99	12.68	13.71
1948	'EFNB2'	mRNA	9.81	10.39	12.01	2.7	3.77	4.92	91.13	25.71	26.86	34.22	42.13	45.51	35.88	30.23	32.37
1951	'CELSR3'	mRNA	0.41	0.35	0.32	0.29	0.37	0.24	0.95	0.68	0.64	1.15	1.24	0.44	1.28	1.06	1
1954	'MEGF8'	mRNA	8.75	7.98	8.3	6.12	7.54	6.95	16.65	13.62	14.56	15.02	16.59	9.03	11.3	9.08	9.93
1958	'EGR1'	mRNA	175.25	216.96	177.33	103.45	14.21	7.49	950.93	7.47	5.69	59.01	79.2	12.97	23.89	16.19	21.09
195828	'ZNF367'	mRNA	8.62	8.99	8.68	0.97	1.29	1.16	0.67	0.45	0.98	0.93	0.61	0.65	0.56	0.55	0.45
1959	'EGR2'	mRNA	0.49	1.3	0.65	4.35	0.33	0.03	132.23	2.46	2.5	4.75	8.41	1.85	0.81	1.13	1.79
1960	'EGR3'	mRNA	0.1	0.2	0.2	0.92	0.19	0.13	184.61	0.22	0.06	5.6	0.51	0.38	0.39	0.28	0.44
1962	'EHHADH'	mRNA	3.81	3.63	3.74	0.16	0.68	0.36	0.22	0.23	0.03	0.21	0.15	0.17	0.31	0.36	0.23
196410	'METTL7B'	mRNA	1.31	1.28	1.35	0.32	0.07	0.15	0.2	0.03	0	0.26	0.13	0.23	0.37	0.23	0.19
196441	'ZFC3H1'	mRNA	8.17	4.78	5.59	2.95	6.3	6.03	6.99	6.95	6.41	8.66	7.26	6.54	6.15	5.85	5.58
196463	'PLBD2'	mRNA	23.55	23.1	22.45	26.17	87.04	76.91	47.69	54.95	54.61	59.29	63.81	56.76	49.3	40.17	43.26
1965	'EIF2S1'	mRNA	48.56	48.17	47.73	15.51	20.54	19.94	10.83	13.1	13.51	12.19	13.89	18.14	18.65	17.73	19.96
196528	'ARID2'	mRNA	7.75	6.02	5.87	1.52	3.18	2.19	3.82	3.29	3.21	4.58	3.78	3.72	3.12	2.43	2.96
1967	'EIF2B1'	mRNA	45.41	47.49	49.85	29.34	24.13	27.02	22.93	23.85	24.83	25.88	28.36	26.66	28.68	28.94	28.3
196996	'GRAMD2A'	mRNA	0.2	0.45	0.24	0.04	0	0.09	0	0	0	0	0	0.04	0.01	0.05	0.01
197021	'LCTL'	mRNA	2.35	2.39	2.47	0.55	0.59	0.35	19.12	21.08	19.97	18.16	18.77	6.64	3.88	4.82	4.48
197257	'LDHD'	mRNA	0.12	0.15	0.17	0.99	0.23	0	1.09	1.44	1.1	1.09	0.73	0.32	0.26	0.42	0.29
1973	'EIF4A1'	mRNA	729.42	823.35	807.17	418.41	312.92	316.79	373.07	277.79	251.51	298.99	316.03	399.03	407.16	444.76	452
197320	'ZNF778'	mRNA	3.3	3.32	3.52	0.73	1.66	1.81	1.19	1.32	1.07	1.67	1.68	1.41	1.99	1.34	1.49
197335	'WDR90'	mRNA	5.11	5.87	6.01	2.26	1.51	0.96	1.91	1.47	1.6	2.33	2.06	2.29	2.05	2.31	2.08
1974	'EIF4A2'	mRNA	101.12	88.09	85.61	162.36	88.54	89.85	170.74	355.55	259.46	164.83	144.17	80.37	94.16	81.6	78
1977	'EIF4E'	mRNA	8.18	8.57	8.44	4.02	4.64	5.2	3.13	3.85	3.52	3.72	4.35	5.34	4.79	4.8	5
1983	'EIF5'	mRNA	58.44	67.91	67.28	20.31	30.55	31.63	38.07	17.43	20.58	23.64	25	23.16	27.88	27.29	30.42
1990	'CELA1'	mRNA	0	0	0	0.05	0	0	3.61	2.61	3.51	3.02	3.73	0.05	0	0	0
199223	'TTC21A'	mRNA	0.5	0.36	0.37	0.56	0.5	0.29	0.75	0.94	0.65	0.9	0.87	0.42	0.27	0.31	0.36
1994	'ELAVL1'	mRNA	31.06	29.36	29.83	15.2	11.98	13.52	10.42	14.87	14.47	13.59	17.19	16.53	15.33	16.84	15.71
1995	'ELAVL3'	mRNA	0.18	0.04	0.04	0.01	0.01	0	0	0	0	0	0	0	0	0.01	0
199720	'GGN'	mRNA	0.83	0.8	0.59	1.79	2.99	2.73	1.65	1.44	1.3	1.25	1.14	1.83	0.96	0.85	0.67
199800	'ADM5'	mRNA	1.39	1.69	1.79	0.67	0.43	0.03	0.47	0.32	0.15	0.47	0.5	0.58	0.49	0.32	0.36
199953	'TMEM201'	mRNA	14.02	16.73	17.04	4.77	3.39	3.19	5.03	3.56	3.46	4.9	6.17	5.5	5.48	4.49	5.32
2	'A2M'	mRNA	0.03	0	0	52.1	0.02	0	7.29	13.97	32.09	4.08	2.28	6.45	12.74	14.28	20.15
20	'ABCA2'	mRNA	3.27	3.45	3.2	9.18	9.26	8.05	9.14	6.97	5.31	8.43	8.08	8.46	5.1	5.36	5.2
200132	'TCTEX1D1'	mRNA	0.51	0.52	0.28	0	0.04	0.03	0	0	0	0	0	0	0.07	0.11	0.02
200312	'RNF215'	mRNA	6.74	6.88	7.27	7.37	5.73	4.96	6.91	8.58	6.28	8.47	9.17	6.74	7.29	6.96	6.45
2005	'ELK4'	mRNA	6.44	5.71	5.54	3.48	2.66	2.43	3.91	3.17	2.55	3.4	3.04	4.02	2.45	2.4	2.64
200558	'APLF'	mRNA	2.98	2.35	2	0.89	0.62	0.3	0.73	0.52	0.39	0.33	0.74	0.56	1.26	1.07	1.16
2006	'ELN'	mRNA	0.03	0.03	0.04	427.65	265.85	497.6	156.99	250.5	61.07	206.28	13.59	365.82	44.81	100.36	113.9
200728	'TMEM17'	mRNA	1.76	2.42	1.8	2.94	3.38	4.01	2.49	2.13	2.49	1.36	1.61	3.16	1.88	1.89	2.8
200765	'TIGD1'	mRNA	5.67	5.45	5.7	1.88	1.94	1.98	2.27	2.42	2	2.61	2.75	3.15	2.96	2.66	2.19
200844	'C3orf67'	mRNA	2.3	1.87	2.33	0.76	0.57	0.18	0.09	0.18	0.17	0.13	0.26	0.09	0.05	0.04	0.02
200894	'ARL13B'	mRNA	12.12	9.91	9.71	1.46	3.29	2.48	3.53	4.85	4.65	4.72	3.86	2.89	2.55	2.4	2.63
200916	'RPL22L1'	mRNA	9.64	9.02	11.53	30.04	17.39	14.9	11.26	17.69	17.08	10.99	17.02	29.29	9.98	17.42	14.42
200931	'SLC51A'	mRNA	0.1	0.17	0.2	0.1	0.48	0.35	0.21	0.13	0.29	0.38	0.24	0.24	0.52	0.51	0.5
200933	'FBXO45'	mRNA	7.49	7.74	7.28	2.16	2.73	2.65	2.25	2.9	2.46	2.66	2.87	2.69	2.18	2.53	2.43
200942	'KLHDC8B'	mRNA	8.28	8.06	7.15	13.5	7.55	5.14	9.39	16.57	13.03	15.15	11.73	5.43	7.16	8.2	9.17
201161	'CENPV'	mRNA	28.16	35.29	32.54	14.75	1.61	1.95	8.48	6.98	4.36	7.58	2.34	8.7	3.53	8.36	6.58
201163	'FLCN'	mRNA	10.83	9.32	10.24	8.88	9.3	7.83	13.22	9.78	10.52	13.39	12.07	10.23	11.22	7.02	8.35
201164	'PLD6'	mRNA	1.09	0.95	1.26	0.12	0.29	0.17	0.21	0.21	0.04	0.25	0.44	0.13	0.22	0.18	0.28
201229	'LYRM9'	mRNA	0.8	0.8	1.14	4.59	2.13	2.69	3.52	3.87	3.72	2.96	3.07	2.6	2.28	1.98	1.67
201243	'SPEM2'	mRNA	0.21	0.15	0.25	0	0	0	0	0	0.03	0	0	0	0	0.04	0
201266	'SLC39A11'	mRNA	5.08	5	4.09	9.55	11.12	13.29	5.62	6.95	7.76	5.78	5.46	7.56	6.65	5.82	5.47
201294	'UNC13D'	mRNA	0.91	0.72	0.63	0.26	3.52	4.91	0.24	0.23	0.08	0.34	0.35	0.25	0.15	0.12	0.15
201299	'RDM1'	mRNA	2.65	1.4	1.06	0.67	0.19	0.14	0.19	0	0.23	0	0.12	0.12	0.1	0	0.29
2014	'EMP3'	mRNA	126.51	133.79	138.97	457.8	484.31	519.08	119.95	152.07	175.35	128.54	152.85	143.27	132.49	147.39	137.2
201501	'ZBTB7C'	mRNA	0.01	0.03	0.02	9.16	25.04	16.2	0.12	0	0	0.01	0.02	13.67	0.02	0.05	0.05
201725	'C4orf46'	mRNA	16	13.63	13.13	4.1	3.02	2.96	2.43	3.64	4.6	3.56	3.66	3.71	5.07	5.68	5.23
201799	'TMEM154'	mRNA	14.67	14.78	15.03	0.5	3.02	3.54	4.75	3.38	3.6	6.23	8.16	3.18	3.69	5.09	5.68
201895	'SMIM14'	mRNA	5.97	5.05	3.96	10.26	11.19	10.02	10.21	14.72	12.8	12.56	10.77	6.21	6.93	7.17	7.1
2019	'EN1'	mRNA	0.05	0.02	0.03	11.42	0.2	0.22	72.62	59.82	52.5	58.77	60.34	23.39	5.6	0.79	0.84
201973	'PRIMPOL'	mRNA	14.64	14.35	13.39	5.8	3.65	2.11	4.47	4.82	3.57	3.31	4.36	2.38	2.99	2.47	2.98
2020	'EN2'	mRNA	0.07	0.01	0.06	0.12	0	0	0.23	0.1	0	0.12	0.41	0	3.38	3	3.23
202243	'CCDC125'	mRNA	6.35	4.5	5.58	0.46	0.9	0.88	1.8	1.24	0.51	1.4	2.55	1.35	0.89	0.99	0.91
2026	'ENO2'	mRNA	45.73	42.2	37.66	16.93	6.69	3.68	5.09	5.64	3.12	4.58	4.81	3.12	4	5.66	5.14
203111	'ERICH5'	mRNA	3.6	2.8	2.78	0	0	0.26	0.9	0.68	0.39	1.03	0.82	0.88	0.71	0.36	0.42
203245	'NAIF1'	mRNA	4.54	5.21	4.72	3.64	2.68	2.35	2.42	2.65	2.94	2.24	3	2.6	2.8	2.08	2.9
203259	'FAM219A'	mRNA	12.26	12.62	11.84	8.88	19.94	17.57	13.76	12.91	10.34	11.79	13.84	11.59	16.25	15.02	16.37
203430	'RTL3'	mRNA	0.07	0.06	0.09	0.02	0.43	0.79	0.82	0.05	0.07	0.15	0.08	0.04	1.8	2.82	3.32
203522	'INTS6L'	mRNA	1.57	1.38	1.34	1.29	1.15	1.08	1.95	1.66	1.15	2.09	2.39	2.05	1.77	2.32	2.08
203523	'ZNF449'	mRNA	2.13	1.22	1.46	1.37	4.4	3.49	1.71	4.76	3.17	4.89	4.95	2.64	2.13	2.12	1.99
203547	'VMA21'	mRNA	10.18	8.98	8.85	5.73	4.85	5.47	4.37	4.55	4.84	4.24	5.55	5.9	5.45	4.44	4.93
2036	'EPB41L1'	mRNA	10.94	9.14	9.14	10.28	9.08	11.14	26.29	26.07	29.05	28.64	19.15	42.63	8.3	6.24	5.71
2039	'DMTN'	mRNA	9.55	9.8	9.76	0.76	0.34	0.75	1.22	0.67	0.53	1.37	0.95	4.42	2.09	1.55	1.05
2041	'EPHA1'	mRNA	0.45	0.53	0.54	1.38	1.24	1.72	1.71	0.75	0.92	0.86	1.35	1.31	2.6	2.45	2.37
2042	'EPHA3'	mRNA	0.04	0.08	0.02	0.17	12.1	5.42	0.07	0.02	0	0.02	0.09	1.2	0.66	1.18	1.28
204962	'SLC44A5'	mRNA	0.06	0.06	0.04	0.02	0.29	0.26	0.35	0.17	0.27	0.51	7.23	0.13	1.33	0.84	1.14
2050	'EPHB4'	mRNA	14.9	13.92	13.12	34.18	11.94	12.44	31.98	41.81	45.38	37.81	36.67	20.9	17.72	27.29	27.93
2052	'EPHX1'	mRNA	27.68	29.1	27.89	264.27	20.49	16.54	208.32	172.17	185.34	161.9	70.23	153.56	91.58	57.03	56.26
2053	'EPHX2'	mRNA	0.12	0.19	0.12	5.42	1.38	1	0.22	0.25	0.21	0.21	0.19	4.02	1.12	0.39	0.34
2055	'CLN8'	mRNA	6.14	5.56	6.55	3.53	10.37	12.78	7.08	5.9	5.79	5.55	6.31	8.76	9.12	9.7	10.87
2059	'EPS8'	mRNA	17.23	15.54	16.26	28.67	28.41	34.71	49.84	37.24	38.7	43.05	36.37	30.51	14.43	13.41	15.64
2063	'NR2F6'	mRNA	25.01	23.8	23.63	40.99	18.56	18.74	21.03	29.47	25.78	25.22	27.51	26.22	19.87	29.26	24.52
206358	'SLC36A1'	mRNA	3.77	3.28	3.35	2.88	9.66	8.89	4.13	4	4.12	5.56	5.88	8.14	5.69	4.03	4.94
2069	'EREG'	mRNA	0.63	0.45	0.53	2.19	55.73	112.75	11.65	2.13	0.85	3.22	10.45	1.42	0.44	0.17	0.16
2071	'ERCC3'	mRNA	30.04	31.74	30.25	13.18	15.89	15.73	14.16	12.95	10.74	13.34	16.45	17.28	14.21	15.49	14.57
2073	'ERCC5'	mRNA	4.78	4.59	5.54	9.11	9.13	8.5	3.08	7.09	4.17	5.3	7	7.93	5.01	8.23	7.22
2074	'ERCC6'	mRNA	2.93	3.04	3.03	1.89	3.99	9.51	5.98	1.66	2.57	3.28	2.95	5.55	4.47	4.54	5.23
2078	'ERG'	mRNA	0.03	0.07	0.06	3.91	0.47	0.27	25.05	27.08	29.12	22.8	9.83	4.1	0.48	0.45	0.69
2079	'ERH'	mRNA	177.46	187.15	189.29	82.9	57.93	55.19	46.97	64.69	69.45	58.51	60.43	73.88	60.34	68.83	64.16
2086	'ERV3-1'	mRNA	0.52	0.52	0.51	0.31	2.59	1.15	3.8	2.28	1.6	4.06	6.46	2.4	2.05	1.29	1.8
210	'ALAD'	mRNA	13.72	12.15	11.86	10.14	11.09	9.84	19	19.39	19.37	21.01	19.61	14.3	8.9	9.38	9.57
2100	'ESR2'	mRNA	0.31	0.26	0.24	0.03	0.08	0.04	0.16	0.07	0.03	0.14	0.06	0.1	0.09	0.07	0.11
2101	'ESRRA'	mRNA	6.41	6.84	7.16	15.01	13.91	13.12	7.73	7.28	6.35	8.88	10.97	14.31	7.41	7.35	7.06
2119	'ETV5'	mRNA	29.96	27.55	27.49	8.43	9.09	11.13	6.77	3.91	3.85	6.06	6.6	11.17	12.95	11.88	13.29
2130	'EWSR1'	mRNA	151.94	155.14	158.04	62.19	72.12	64.31	67.53	62.61	63.69	91.2	86.18	79.09	61.72	61	65.44
2132	'EXT2'	mRNA	39.69	40.43	40.71	38.4	50.32	47.59	50.31	59.41	52.76	64.01	59.74	55.86	47.96	41.98	46.83
2134	'EXTL1'	mRNA	0.17	0.16	0.21	0.04	1.04	3.26	0.39	0.29	0.17	0.43	0.62	3.08	6.92	3.74	3.58
2135	'EXTL2'	mRNA	13.68	14.06	13.42	10.73	20.75	19.82	12.36	13	15.33	13.06	16.31	13.25	14.61	19.18	20.32
2137	'EXTL3'	mRNA	17.52	16.82	17.42	12.64	13.57	11.93	22.19	22.15	31.22	23.25	23.47	20.47	19.49	15.41	16.79
2138	'EYA1'	mRNA	0	0.01	0	1	0.35	0.66	0.03	0.04	0	0.03	0	0.07	0.33	0.41	0.49
214	'ALCAM'	mRNA	49.21	47.52	51.69	24.24	66.21	113.33	98.63	87.6	78.34	105.07	75.83	78.23	91.11	48.67	57.32
2146	'EZH2'	mRNA	16.66	14.63	14.09	6.92	5	3.43	2.49	3.44	3.16	5.73	5.11	4.39	3.12	3.23	3.84
2149	'F2R'	mRNA	22.96	25.7	23.15	17.81	47.9	45.22	29.14	36.81	44.88	26.42	26.82	14.89	77.96	78.62	88.92
215	'ABCD1'	mRNA	6.65	6.18	5.74	7.46	5.58	6.34	12.97	15.05	12.78	13.26	11.74	8.88	15.61	12.44	10.63
2151	'F2RL2'	mRNA	4.35	8.16	8.63	6.29	3.95	6.4	23.68	18.94	30.83	15.24	4.59	2.33	47.73	57.63	59.36
2166	'FAAH'	mRNA	1.59	1.83	1.62	0.23	0.29	0.38	0.24	0.39	0.11	0.33	0.36	0.28	0.55	0.35	0.11
217	'ALDH2'	mRNA	18.44	17.22	16.04	40.14	14.87	14.39	49.73	57.73	63.66	49.39	35.85	23.38	17.38	27.37	26.62
2170	'FABP3'	mRNA	3.17	2.82	2.18	89.45	29.44	54.25	17.13	7.23	9.29	55.4	6.24	2.34	3.88	15.07	10.01
2173	'FABP7'	mRNA	0.22	0.15	0.38	0.44	0.07	0.19	19.84	27.09	21.01	27.01	22.35	1.92	0.71	1.03	1.36
2175	'FANCA'	mRNA	19.92	19.02	19.61	2.16	2.11	1.21	1.62	1.85	2.19	3.27	4.35	1.54	2.3	2.85	3.32
2176	'FANCC'	mRNA	6.57	6.33	5.26	1.24	1.65	1.36	2.19	2.71	2.16	2	2.11	1.46	2.44	2.63	3.03
2177	'FANCD2'	mRNA	15.99	15.44	14.62	1.89	1.86	1.3	1.04	1.79	2.06	2.5	2.97	1.77	2.48	2.8	2.43
2178	'FANCE'	mRNA	9.28	9.57	9.36	6.04	1.01	0.71	3.29	2.66	2.7	4.1	4.56	2.52	1.51	1.98	1.4
218	'ALDH3A1'	mRNA	0.54	0.38	0.41	200.77	0.6	5.08	1.14	0.21	0.15	0.07	0.34	74.82	0.11	0.13	0.11
2185	'PTK2B'	mRNA	0.71	0.95	0.97	4.88	6.02	3.81	1.78	1.97	2.28	1.77	1.5	7.44	3.11	1.85	1.7
2187	'FANCB'	mRNA	3.56	2.64	2.96	0.5	0.57	0.51	0.23	0.4	0.44	0.2	0.37	0.42	0.86	1.13	0.75
2188	'FANCF'	mRNA	1.49	1.09	1.3	3.42	2.58	1.94	0.82	3.42	3.24	3.16	2.81	3.49	1.65	2.34	2.57
2189	'FANCG'	mRNA	29.94	29.92	30.45	7.77	3.97	2.97	4.79	6.87	6.6	5.54	7.27	3.85	4.02	5.2	5.69
2191	'FAP'	mRNA	8.51	10.94	9.44	45.17	46.45	35.54	8.06	13.62	17.9	7.41	2.75	32.92	31.38	50.41	56.97
219285	'SAMD9L'	mRNA	1.59	1.14	1.06	1.57	16.38	13.68	1.1	0.93	1.4	1.17	3.76	3.26	2.46	1.36	1.68
219348	'PLAC9'	mRNA	1.51	1.67	1.21	47.85	10.22	2.57	11.24	16.44	16.1	12.71	12.71	3.5	1.45	1.99	1.17
2195	'FAT1'	mRNA	13.99	9.78	13.05	7.13	26.68	38.16	27.13	15.25	19.9	24.07	23.45	19.36	27.96	28.77	28.28
2196	'FAT2'	mRNA	0	0.01	0	0.02	0.3	0.01	0.01	0.01	0.03	0.04	0.03	0.02	1.05	0.25	0.35
219654	'ZCCHC24'	mRNA	13.93	12.14	11.11	38.85	56.08	42.51	44.07	53.61	54.7	47.77	32.08	18	10.82	13.75	14.48
219699	'UNC5B'	mRNA	0.93	1.07	1.27	11.65	8.54	4.96	4.15	1.81	2.71	3.69	6.41	10.98	11.71	18.52	22.32
219736	'STOX1'	mRNA	1.61	1.46	1.38	0.08	0.09	0.03	0.1	0.07	0.04	0.06	0.08	0.1	0.09	0.14	0.08
219749	'ZNF25'	mRNA	1.91	1.42	1.45	2.08	1.57	1.78	4.28	3.65	2.59	3.3	3.39	2.41	2.83	2.93	3.09
219771	'CCNY'	mRNA	15.45	17.27	18.76	14.04	22.01	18.09	22.07	20.19	20.49	20.11	17.94	17.63	17.33	16.01	15.85
219790	'RTKN2'	mRNA	4.33	4.62	4.59	0.41	0.47	0.38	0.5	0.45	0.36	0.72	1.06	1.05	1	1.49	1.61
219844	'HYLS1'	mRNA	15.16	11.73	12.54	0.32	4.26	2.77	0.59	1.13	2.06	0.95	1.34	0.17	0.53	0.81	0.68
219855	'SLC37A2'	mRNA	4.83	3.59	3.86	2.74	1	0.81	0.93	0.98	0.82	1.7	1.65	1.24	1.41	1.05	1.15
219988	'PATL1'	mRNA	40.85	37.39	37.94	9.08	14.54	12.98	17.39	11.93	14.11	17.16	14.07	10.03	15.64	13.44	14.11
2200	'FBN1'	mRNA	26.35	22.12	28.23	104.34	225.94	200.53	108.64	72.38	90.13	143.87	113.55	131.61	140.39	153.61	148.6
220002	'CYB561A3'	mRNA	20.22	19	18.42	20.53	16.89	16.81	46.24	38.6	33.75	40.65	21.8	28.03	27.04	43.51	46.02
220004	'PPP1R32'	mRNA	0.33	0.7	0.47	1.02	1.19	1	2.17	2.66	1.6	2.19	1.37	0.64	1.2	0.7	0.6
220042	'DDIAS'	mRNA	11.91	12.85	12.2	1.04	1.55	0.84	0.33	0.86	1.1	0.85	1.41	1.06	3.52	3.43	2.9
220108	'FAM124A'	mRNA	0.28	0.23	0.26	0.5	0.06	0.11	1.38	1.64	1.19	2.48	2.27	1.64	0.71	0.43	0.27
220134	'SKA1'	mRNA	19.36	18.42	17.93	3.47	3.16	1.83	1.01	1.3	1.84	1.84	2.66	2.13	1.91	2.57	2.52
220164	'DOK6'	mRNA	0.01	0	0.02	0.6	0.02	0.04	0.4	0.55	0.27	0.34	0.69	0.52	1.16	0.88	0.9
220359	'TIGD3'	mRNA	0.8	0.25	0.3	0.02	0.03	0.04	0.05	0.1	0	0.1	0.08	0.12	0	0.02	0.02
220441	'RNF152'	mRNA	0.68	0.7	0.52	0.34	0.1	0.2	3.39	1.68	1.49	1.57	1.73	1.01	1.79	2.44	2.59
220963	'SLC16A9'	mRNA	0.68	0.78	0.88	0.91	0.54	0.42	16.14	11.3	1.41	13.38	9.91	20.07	2.27	0.9	1.11
220965	'FAM13C'	mRNA	0.31	0.36	0.19	0.75	0.63	0.13	0.9	1.86	0.27	1.15	3.1	2.18	0.58	0.98	0.67
220988	'HNRNPA3'	mRNA	119.84	116.71	126.28	34.1	35.1	31.75	36.55	43.91	40.5	48.23	50.59	46.39	35.16	36.14	36.47
221	'ALDH3B1'	mRNA	5.17	4.12	3.51	28.88	18.74	14.17	39.74	32.75	34.98	41.04	24.51	28.81	4.11	3.53	3.54
221002	'RASGEF1A'	mRNA	0.09	0.16	0.09	0.12	0.35	0.09	2.19	9.93	6.55	3.01	0.81	0	0.35	0.03	0.22
221061	'FAM171A1'	mRNA	14.48	15.52	16.19	7.81	11.18	12.95	19.15	21.68	19.89	23.56	24.65	12.81	21.29	19.13	18.87
221150	'SKA3'	mRNA	30.16	28.98	29.99	3.84	3.28	1.77	0.72	2.3	2.72	2.56	3.65	2.17	2.6	3.55	3.71
221154	'MICU2'	mRNA	38.54	37.59	34.89	16.69	23.03	25.91	16.11	16.89	16.52	16.04	17.74	21.96	17.72	15.55	17.5
221303	'FAM162B'	mRNA	3.47	2.36	2.51	0.05	0	0	0	0	0	0	0	0	0	0	0.05
221336	'BEND6'	mRNA	2.59	3.06	2.97	6.7	6.36	4.62	5.49	6.65	8.63	4.47	4.12	1.73	3.8	3.44	3.13
221395	'ADGRF5'	mRNA	0.09	0.07	0.06	0	0.06	0.06	0.11	0.33	0.12	0.25	0.27	0.67	10.34	8.16	11.31
221421	'RSPH9'	mRNA	1.28	1.2	1.37	0.7	0.62	0.17	0.16	0.11	0.05	0.06	0.12	0.11	0.06	0.11	0.2
221468	'TMEM217'	mRNA	1.69	2.47	1.86	0.51	3.26	3.65	13.72	8.17	7.16	5.97	10.68	1.25	3.64	4.54	4.23
221476	'PI16'	mRNA	0.1	0.11	0.02	649.2	1874.73	1399.6	3.52	1.44	0.4	0.45	4.36	533.79	0.17	2.88	0.07
221477	'C6orf89'	mRNA	16.44	15.24	14.43	14.39	15.03	14.83	23.96	25.33	25.39	26.17	24.12	18.14	13.74	12.76	13.24
221481	'ARMC12'	mRNA	0.32	0.28	0.16	0.71	0.18	0.34	1.24	0.88	0.77	1.03	1.4	0	0.62	0.33	0.45
221491	'SMIM29'	mRNA	15.7	16.36	15.51	33.35	16.42	19.91	17.7	20.19	16.6	18.5	18.76	18.18	15.1	14.27	14.05
221496	'LEMD2'	mRNA	18.58	16.96	17.3	26.04	20.17	17.63	21.24	24.14	18.29	26.31	24.75	21.51	19.54	21.05	21.5
221504	'ZBTB9'	mRNA	9.77	9.2	9.94	3.98	5.71	4.75	2.25	4.66	4.01	3.72	5.22	5.04	5.47	4.4	4.64
221711	'SYCP2L'	mRNA	0.67	0.76	0.66	0.12	0.03	0	0.09	0.05	0.09	0.03	0.03	0.32	0.13	0.09	0.03
221749	'PXDC1'	mRNA	15.47	15.36	15.14	19.57	26.72	27.84	130.35	42.57	26.45	37.43	50.23	28.7	32.33	36.38	34.49
221830	'TWISTNB'	mRNA	11.19	11.74	12.02	4.47	5.21	5.57	6.23	3.51	3.69	4.22	4.61	6.71	6.74	5.14	5.84
221895	'JAZF1'	mRNA	8.07	9.2	8.35	12.62	11.07	9.03	24.09	21.62	20.75	21.55	20.06	18.59	10.65	13.76	12.96
221937	'FOXK1'	mRNA	4.01	3.52	3.99	3.43	4.63	3.91	4.81	4.94	4.39	5.75	6.06	5.69	3.72	3.84	4.16
222166	'MTURN'	mRNA	2.74	2.44	2.35	4.77	3.8	3.97	3.29	2.31	1.54	2.62	3.13	4.16	2.55	1.95	2.1
222171	'PRR15'	mRNA	0.57	0.46	0.35	9.09	0.08	0.33	20.25	25.06	16.95	25.64	28.85	30.71	0.54	0.59	0.36
222223	'KIAA1324L'	mRNA	0.92	0.54	0.48	2.28	1.7	1.91	2.88	2.92	3.05	3.99	4.92	3.11	1.61	1.65	1.66
222234	'FAM185A'	mRNA	1.63	1.4	1.12	1.56	1.67	1.24	1.35	1.18	1.44	1.39	1.39	2.07	1.55	1.24	1.26
222236	'NAPEPLD'	mRNA	2.2	1.69	1.62	2.61	3.67	4.54	2.69	5.28	5.75	7.78	8.05	5.94	1.79	1.88	1.76
222255	'ATXN7L1'	mRNA	2.18	1.38	1.17	1.25	1.7	1.67	1.72	1.99	1.65	2.1	1.81	1.77	1.55	1.18	1.19
222389	'BEND7'	mRNA	9.51	9.45	9.82	0.63	0.18	0.25	2.22	0.82	0.53	2.29	2.13	0.57	7.02	1.82	2.64
222658	'KCTD20'	mRNA	18.31	16.78	15.82	10.79	20.65	20.16	25.19	17.99	23.87	23.84	20.05	24.42	40.05	30.64	30.89
222663	'SCUBE3'	mRNA	1.04	1.04	1.16	3.51	0.69	2.95	37.84	48.95	53.81	35.69	24.87	2.45	3.47	2.73	2.61
222865	'TMEM130'	mRNA	0.26	0.4	0.4	1.59	0.48	0.82	3.61	1.3	2.51	2.13	2.63	2.09	1.11	0.64	0.46
222962	'SLC29A4'	mRNA	2.37	2.51	2.23	4.67	0.49	0.55	16.97	12.25	9.85	16.19	16.5	2.09	4.13	4.58	4.03
2230	'FDX1'	mRNA	7.58	8.14	8.66	3.35	4.05	4.52	4.26	3.14	2.83	3.91	4.34	3.62	3.83	2.95	2.79
223082	'ZNRF2'	mRNA	5.39	5.45	5.23	1.99	1.84	1.19	1.52	1.58	2.66	1.58	1.49	3.14	1.36	1.04	0.8
2235	'FECH'	mRNA	14.3	13.83	13.65	9.7	10.31	9.2	16.07	14.34	15.23	20.33	17.55	15.46	14.83	11.25	12.48
2237	'FEN1'	mRNA	81.82	88.7	86.55	9.66	10.15	7.8	5.7	6.7	8.75	9.41	11.4	10.98	12.27	14.72	14.57
2239	'GPC4'	mRNA	0.63	0.41	0.46	13.52	1.44	6.99	29.69	27.94	23.92	27.76	31.56	173.68	38.28	12.81	13.09
2252	'FGF7'	mRNA	0.28	0.33	0.25	3.86	0.52	0.48	4.2	3.08	1.89	1.23	0.58	0.22	0.66	0.75	0.6
2258	'FGF13'	mRNA	0	0	0	0.9	0.07	0.37	2.2	3.13	1.81	4.29	1.74	1	0.51	0.86	0.92
2260	'FGFR1'	mRNA	40.62	40.93	40.25	42.28	75.07	52.58	118.42	89.87	66.7	127.07	138.33	79.57	46.3	27.83	27.8
2264	'FGFR4'	mRNA	5.19	4.95	4.53	0.69	0.32	0.28	0.2	0.25	0.08	0.1	0.18	0.17	0.67	0.41	0.38
2272	'FHIT'	mRNA	0.5	0.39	0.25	4.15	0.61	0.25	2.28	1.59	1.84	1.51	1.82	2.45	2.08	1.22	0.93
2273	'FHL1'	mRNA	33.76	36.29	34.35	145.23	181.87	284.33	256.18	218.84	153.21	212.82	164.37	117.08	97	96.78	87.37
2275	'FHL3'	mRNA	21.13	20.17	22.73	74.36	23.54	10.48	48.87	40.01	55.18	49.35	43.98	28.96	43.35	49.83	51.44
2277	'VEGFD'	mRNA	0	0	0	0.23	0.17	0.14	0.19	0.18	0.36	0.36	0.15	0.05	0	0	0
22794	'CASC3'	mRNA	52.68	52.63	53.23	18.88	21.43	17.67	22.29	29.13	26.05	25.91	29.8	25.91	23.66	24.14	23.87
22795	'NID2'	mRNA	2.16	1.69	1.48	25.21	60.1	112.2	162.21	117.47	163.11	133.61	67.97	24.25	25.63	29.46	28.21
22801	'ITGA11'	mRNA	1.86	2.66	2.03	23.46	1.24	0.66	3.76	6.68	0.46	3.13	2.44	70.03	162.03	211.91	217.41
22803	'XRN2'	mRNA	57.22	54.39	54.44	20.9	26.39	26.66	25.12	21.28	21.95	23.31	23.27	24.16	30.47	26.72	28.96
22808	'MRAS'	mRNA	4.26	4.96	5.3	6.43	42.18	54.42	6.37	8.48	4.21	7.99	13.44	37.04	10.32	8.63	10.38
22820	'COPG1'	mRNA	91	85.75	86.39	80.55	128.84	127.79	68.95	102.78	98.27	83.87	92.96	113.94	102.77	107.8	113.17
22821	'RASA3'	mRNA	15.34	15.82	16.28	13.77	14.26	11.8	24.42	19.88	19.84	22.15	20.62	10.6	14.77	16.51	17.81
22823	'MTF2'	mRNA	11.72	10.63	10.17	2.98	3.45	3.43	2.98	2.95	3.14	4.13	3.68	3.48	4.33	5.21	5.87
22824	'HSPA4L'	mRNA	7.6	7.62	7.2	1.37	1.17	1.09	0.77	0.67	0.17	0.76	1.48	4.18	0.72	0.35	0.36
22826	'DNAJC8'	mRNA	120.17	120.47	114.7	62.16	44.74	45.14	47.48	72.03	65.79	57.07	60.68	50.09	59.29	66.92	62.7
22827	'PUF60'	mRNA	90.05	106.55	113.88	68.43	46.43	43.03	50.01	39.83	46.42	40.51	63.19	57.25	49.07	52.7	53.32
22834	'ZNF652'	mRNA	2.62	2.17	2.39	3.93	3.27	3.08	3.05	2.87	2.54	2.95	2.86	2.78	2	2.15	1.98
22839	'DLGAP4'	mRNA	49.21	49.99	51.67	56.06	127.01	138.42	40.44	50.23	45.93	53.88	62.7	80.97	79.2	66.59	69.49
22843	'PPM1E'	mRNA	1.16	1.31	1.12	0.1	0.06	0.08	0.01	0.04	0.03	0.04	0.07	0.01	0.3	0.05	0.14
22846	'VASH1'	mRNA	5.06	4.32	4	10.37	5.62	2.96	4.05	5.36	4.72	3.77	4.58	4	4.56	7.56	6.9
22852	'ANKRD26'	mRNA	4.59	3.92	4.5	1.17	1.64	1.54	2.02	1.46	1.49	2.03	2.16	1.46	1.54	1.31	1.64
22858	'ICK'	mRNA	5.1	4.14	4.13	2.91	3.34	2.83	9.82	7.87	7.78	8.62	9.84	6.94	5.21	4.6	5.47
22859	'ADGRL1'	mRNA	2.23	1.63	1.95	11.13	3.27	5.32	13.79	13.28	13.1	15.59	15.45	14.22	5.32	5.22	4.97
22865	'SLITRK3'	mRNA	0.18	0.15	0.19	0	0	0.02	0.01	0	0	0	0.01	0.01	0	0.01	0.01
22868	'FASTKD2'	mRNA	7.53	7.55	8.31	3.43	4.52	4.26	2.7	3.26	3.27	3	3.39	4.71	4.71	4.4	4.34
2287	'FKBP3'	mRNA	98.39	90.54	88.59	42.8	35.8	34.81	26.7	40.69	37.85	42.62	39.85	35.27	36.72	37.14	40.1
22871	'NLGN1'	mRNA	1.58	1.23	1.24	0.1	0.03	0.06	0.21	0.09	0	0.11	0.02	0.04	0.82	0.37	0.26
22872	'SEC31A'	mRNA	53.03	52.58	52.88	81.69	132.3	127.68	104.08	127.69	134.39	122.78	115.34	134.5	102.67	106.74	109.1
2288	'FKBP4'	mRNA	79.54	74.92	77.65	39.12	10.24	12.74	11.47	19.74	18.31	14	16.93	27.33	23.27	25.94	24.18
22882	'ZHX2'	mRNA	3.87	4.22	3.92	2.89	3.42	4.13	5.11	7.42	5.94	7.18	7.82	4.75	6.87	6.12	6.28
22883	'CLSTN1'	mRNA	72.16	74.25	73.31	49.43	113.07	157.37	88.44	88.27	90.99	101.53	121.03	106.45	88.37	74.74	77.7
22887	'FOXJ3'	mRNA	13.34	14.37	14.35	5.17	7.03	6.07	8.13	6.15	5.77	7.3	6.05	6.22	7.02	7.98	7.98
2289	'FKBP5'	mRNA	26.95	24.51	24.19	3.75	2.92	2.14	5.53	6.73	9.81	9.32	3.86	2.13	5.22	3.85	3.87
22890	'ZBTB1'	mRNA	9.09	7.4	6.87	5.2	14.49	17.22	25.01	9.81	8.48	9.53	8.99	8.92	7.3	6.81	7.93
22891	'ZNF365'	mRNA	1.05	1.91	1.84	0.99	3.17	2.53	3.42	4.02	3.4	3.04	4.01	4.24	2.15	2.61	2.43
2290	'FOXG1'	mRNA	20.21	24.86	25.79	0.01	0.06	0.14	0	0	0	0.02	0	0	0.05	0.05	0.01
22906	'TRAK1'	mRNA	10.41	10.89	10.75	11.67	14.21	15.78	45.3	28.66	30.18	40.57	51.8	22.27	13.7	12.03	12.31
22907	'DHX30'	mRNA	38.61	41.43	41.93	16.15	15.14	14.61	12.41	14.11	12.7	13.41	16.29	21.6	17.96	17.75	18.24
22917	'ZP1'	mRNA	0.48	0.7	0.37	0.21	0.07	0	0.11	0.07	0.07	0.11	0.08	0.15	0.04	0.07	0.07
22919	'MAPRE1'	mRNA	102.33	112.98	114.49	27.58	40.07	38.23	48.38	44	41.94	39.73	44.46	48.83	59.76	56.45	56.89
22920	'KIFAP3'	mRNA	8.58	8.86	7.97	40.84	26.49	20.61	51.13	89.28	86.82	61.84	61.3	46.12	13.33	14.76	17.17
22921	'MSRB2'	mRNA	8.03	7.14	8.64	24.93	10.59	9.67	12.12	16.42	16.42	13.69	13.33	6.73	9.19	10.39	8.85
22924	'MAPRE3'	mRNA	6.96	6.68	6.98	11.12	9.68	11.56	12.98	12.83	9.16	11.35	11.73	15.24	9.91	12.71	11.19
22928	'SEPHS2'	mRNA	21.22	20.7	19.11	20.04	17.12	16.9	16.21	19	18.52	18.95	19.23	17.24	19.51	22.32	22.09
22929	'SEPHS1'	mRNA	36.48	40.78	39.86	15.37	12.48	11.16	11.68	15.74	16.97	14.27	16.25	13.86	17.86	19.7	17.9
22931	'RAB18'	mRNA	20.28	21.12	20.4	14.62	13.69	18.88	21.94	20.07	18.27	16.56	18.08	19.14	21.14	17.76	18.79
22932	'POMZP3'	mRNA	7.34	6.3	5.88	20.02	14.41	13.17	9.68	5.94	6.3	6.59	6.01	22.87	9.93	11.55	11.15
22933	'SIRT2'	mRNA	27.49	29.2	29.86	61.77	34.61	34.93	53.39	56.57	59.93	53.85	56.13	41.21	35.08	34.86	32.77
22934	'RPIA'	mRNA	13.29	14.45	13.97	8.66	3.31	3.18	5.11	5.97	5.46	5.24	5.95	6.01	4.65	3.29	3.83
22938	'SNW1'	mRNA	58.31	57.76	57.65	38.42	24.58	19.91	26.02	27.73	29.61	28.48	28.81	24.3	22.54	22.25	24.9
22948	'CCT5'	mRNA	136.42	142.03	144.57	58.07	41.94	49.14	25.22	28.66	30.68	28.15	38.69	59.12	59.53	54.31	58.82
2295	'FOXF2'	mRNA	0.02	0.07	0	1.64	2.31	1.89	6.94	5.21	5.57	6.5	2.32	0.58	0.11	0.02	0.13
22950	'SLC4A1AP'	mRNA	21.94	20.31	21.59	7.48	9.72	9.77	8.15	10.88	8.83	9.65	10.54	9.56	9.16	8.95	9.51
2296	'FOXC1'	mRNA	4.19	4.61	4.62	6.43	11.28	18.8	30.77	11.36	11.42	13.19	8.73	9.75	6.18	3.57	3.76
22974	'TPX2'	mRNA	164	150.55	148.44	31.19	24.82	15.41	10.41	20.62	23.31	29.04	36.02	19.25	22.22	23.56	23.62
22976	'PAXIP1'	mRNA	7.51	6.07	6.47	2.69	3.03	2.6	3.67	2.98	3.11	3.5	4.02	4.37	3.61	3.22	3.47
22980	'TCF25'	mRNA	42.29	46.44	41.26	54.9	50.01	44.15	47.58	51.16	47.93	54.66	46.4	50.9	44.4	36.86	37.68
22982	'DIP2C'	mRNA	4.46	4.14	4.13	4.67	7.81	7.1	9.47	7.38	6.72	6.08	7.51	16.37	6.68	6.49	7.39
22985	'ACIN1'	mRNA	89.34	89.68	96.72	41.02	45.26	37.66	43.31	41.55	40.23	47.42	67.05	45.24	49.87	48.38	50.27
22989	'MYH15'	mRNA	0.31	0.1	0.12	0.2	0.03	0	0.01	0	0	0.01	0.02	0.01	0.02	0	0.03
22994	'CEP131'	mRNA	9.81	10.02	10.07	3.72	2.09	1.79	3.96	3.07	3.47	4.56	5.62	2.98	2.19	2.6	3.22
22995	'CEP152'	mRNA	5.13	3.9	3.73	0.7	0.68	0.37	0.64	0.7	0.86	1.35	1.26	0.86	0.81	0.88	0.95
23	'ABCF1'	mRNA	52.56	55.91	59.28	26.75	25.1	23.31	21.72	18.38	19.39	17.65	21.92	24.21	30.75	27.66	30.28
230	'ALDOC'	mRNA	5.4	4.12	3.59	47.18	1.17	1.06	19.51	19.76	15.1	25.99	18.11	6.22	1.85	6.29	5.11
2301	'FOXE3'	mRNA	0.3	0.4	0.42	0	0.05	0.15	0	0.02	0.14	0.05	0.03	0	0	0.05	0.05
23012	'STK38L'	mRNA	6.22	5.92	5.36	5.94	14.6	15.17	11.78	9.03	6.61	11.25	12.26	33.49	29.36	39.42	39.33
23017	'FAIM2'	mRNA	0.97	1.23	1.25	0.01	0	0.02	0.22	0.27	0.4	0.26	0.19	0	0.08	0.11	0.2
23019	'CNOT1'	mRNA	44.31	37.36	37.68	13.5	14.88	14.8	15.33	16.84	18.72	20.99	18.95	19.27	16.44	15.36	16.57
23020	'SNRNP200'	mRNA	62.66	55.14	56.83	21.03	23.43	20.03	24.7	25.22	27.67	28.6	29.63	28.99	27.16	25.65	28.72
23022	'PALLD'	mRNA	41.01	42.31	44.04	25.73	72.69	84.53	90.65	81.63	94.96	77.65	78.58	180.47	231.67	221.74	223.42
23023	'TMCC1'	mRNA	4.28	4.5	4.34	3.25	4.2	3.85	4.37	5.63	5.19	5.71	5.16	6.06	6.22	5.61	5.47
23024	'PDZRN3'	mRNA	2.57	4.58	3.51	17.57	4.76	0.74	28.12	30.14	30.61	19.36	23.64	13.77	4.38	6.62	5.63
23026	'MYO16'	mRNA	0.01	0	0	0.02	0.09	0.02	0.06	0.12	0.1	0.08	0.09	0.02	0.04	0.06	0.06
2303	'FOXC2'	mRNA	9.41	12.74	15.4	5.47	16.63	28.64	79.76	21.79	17.38	30.98	42.17	12.51	15.37	20.3	22.37
23030	'KDM4B'	mRNA	8.73	8.83	8.58	8.6	9.94	10.69	10.59	8.99	8.17	12.03	12.39	10.77	9.41	8.65	8.56
23035	'PHLPP2'	mRNA	5.03	4.68	4.93	1.06	1.72	1.45	2.76	2.1	2.29	3.27	2.33	1.6	1.02	0.85	1.14
23039	'XPO7'	mRNA	36.87	34.27	33.58	17.2	19.28	19.52	15.54	19.4	19.07	18.76	19.98	17.32	17	17.23	18.56
23042	'PDXDC1'	mRNA	8.58	9.77	12.47	7.96	13.5	14.92	21.86	21.16	22.58	16.12	16.67	12.29	19.79	18.4	20.5
23046	'KIF21B'	mRNA	3.49	2.79	2.59	0.39	0.02	0.04	0.06	0.04	0.07	0.07	0.37	0.21	0.39	0.64	0.69
2305	'FOXM1'	mRNA	145.21	141.51	139	28.27	14.32	8.54	11.02	32.93	29.22	28.28	23.77	15.09	11.03	16.17	13.8
23051	'ZHX3'	mRNA	6.43	6	5.47	2.6	6.16	7.58	6.09	4.94	6.13	6.01	5.26	6.14	8.21	6.96	7.18
23052	'ENDOD1'	mRNA	4.16	5.18	5.31	10.56	35.29	70.6	25.63	23.42	21.92	30.92	29.54	30.03	10.69	8.95	9.08
23061	'TBC1D9B'	mRNA	25.79	25.64	25.46	20.53	60.43	53.68	33.05	33.11	32.39	31.52	34.13	31.1	34.76	27.06	30.58
23063	'WAPL'	mRNA	17.24	16.9	16.82	4.77	9.24	7.65	7.62	7.57	7.16	7.43	8.02	7.56	7.7	7.77	8.39
2307	'FOXS1'	mRNA	0.26	0.49	0.53	1.84	23.95	22.45	0.57	3.37	0.68	2.5	2.13	6.34	18.17	24.19	26.24
23076	'RRP1B'	mRNA	22.84	22.31	22.47	9.29	8.86	8.59	5.67	6.92	6.13	7.04	7.43	11.51	8.64	8.39	8.55
2308	'FOXO1'	mRNA	2.99	3.03	3.29	3.2	2.19	1.92	28.72	15.51	19.49	17.88	11.68	7.81	1.64	1.84	1.45
23089	'PEG10'	mRNA	11.07	4.79	4.96	3.78	2.75	7.32	81.7	79.91	84.5	119.44	165.68	22.76	28.74	13.41	12.49
23090	'ZNF423'	mRNA	0.09	0.09	0.09	6.75	19.11	13.07	6.81	6.36	3.96	7.59	6.54	7.93	1.54	2.24	2.38
23093	'TTLL5'	mRNA	20.15	19.4	19.51	6.64	6	5.51	8.49	8.96	9.55	10.25	9.15	7.12	7.19	6.73	7.71
23094	'SIPA1L3'	mRNA	14.55	13.75	15.67	3.34	3.53	4.21	3.9	3.32	3.45	3.64	5.64	5.24	8.62	5.56	5.73
23096	'IQSEC2'	mRNA	9.2	9.69	8.21	8.52	11.55	10.29	11.35	14.92	14.77	14.89	12.98	6.91	10.11	8.36	7.93
23097	'CDK19'	mRNA	7.57	6.7	6.11	3.17	2.97	1.69	3.95	3.92	4.29	3.89	4.02	3.3	3.54	2.78	3.12
23101	'MCF2L2'	mRNA	1.05	0.83	0.96	0.22	0.21	0.2	0.32	0.21	0.2	0.27	0.34	0.3	0.21	0.31	0.32
23102	'TBC1D2B'	mRNA	13.78	14.59	14.53	11.91	18.15	13.16	27.15	22.33	23.4	25.79	22.64	18.5	16.09	14.31	15.92
23108	'RAP1GAP2'	mRNA	4.35	4.88	4.49	0.24	0.44	0.53	1.68	1.27	1.58	2.23	3.19	0.7	1.43	1.19	1.16
23122	'CLASP2'	mRNA	11.69	10.36	10.66	2.46	5.32	4.9	4.47	5.18	5.73	6.53	7.09	6.49	5.9	4.67	5.04
23125	'CAMTA2'	mRNA	15.09	13.73	15.68	14.17	11.27	11.41	16.94	18.9	15.08	19.42	22.68	15.64	17.21	16.6	16.06
23127	'COLGALT2'	mRNA	0.41	0.36	0.35	1.08	0.28	0.85	3.79	4.23	3.85	4.51	3.88	14.62	2.11	1	0.99
23129	'PLXND1'	mRNA	12.8	12.69	10.88	66.82	109.42	124.07	62.91	62.82	58.91	65.4	50.27	80.52	43.69	56.55	57.62
23130	'ATG2A'	mRNA	14.08	12.66	12.5	4.83	5.44	5.24	5.35	5.96	6.34	8.36	7.77	8.02	6.3	5.12	5.52
23135	'KDM6B'	mRNA	5.11	4.64	5.1	4.92	6.07	4.4	27.09	9.22	7.77	11.53	11.38	8.52	6.76	5.32	6.18
23137	'SMC5'	mRNA	14.54	13.75	13.51	4.07	6.95	6.12	8.12	5.75	6.39	7.63	7.09	7.21	6.37	6.87	8.34
23138	'N4BP3'	mRNA	0.76	0.45	0.66	0.03	0.03	0.06	0.09	0.01	0.02	0.06	0.27	0.11	0.25	0.06	0.05
23141	'ANKLE2'	mRNA	49.56	51.65	55.72	9.05	19.34	17.92	14.64	12.67	11.84	18.17	18.09	21.92	27.18	29.66	31.79
23145	'SSPO'	pseudo	0	0	0.01	0.13	0.15	0.14	1.39	0.33	0.14	0.71	0.5	0.16	0.06	0.07	0.03
23152	'CIC'	mRNA	26.92	25.55	26.33	35.16	16.09	15.18	31.76	34.84	31.69	38.04	31.44	23.92	24.2	23.65	22.63
23154	'NCDN'	mRNA	11.92	13.36	13.35	11.77	21.53	21.26	14.16	10.46	12.4	15.89	15.85	25.98	28.16	22.22	23.84
2316	'FLNA'	mRNA	200.07	181.82	212.9	185.24	215.55	203.33	267.54	244.87	304.6	300.35	319.41	450.99	464.16	462.19	449.42
23160	'WDR43'	mRNA	23.84	27.84	31.05	8.88	11.77	13.77	15.14	6.3	6.22	6.18	6.94	15.18	14.21	10.47	12.77
23162	'MAPK8IP3'	mRNA	6.84	7.11	7.87	9.54	17.8	16.01	28.22	17.74	8.1	32.95	26.11	21.17	19.91	14.35	13.64
23165	'NUP205'	mRNA	22.79	18.03	17.55	5.64	6.17	5.11	5.66	7.55	8.15	7.83	7.76	7.33	8	8.94	8.89
23168	'RTF1'	mRNA	34.25	31.79	31.84	17.11	13.98	14.44	14.27	16.89	17.13	19.79	19.03	14.77	14.48	12.86	14.54
2317	'FLNB'	mRNA	48.6	38.07	43.8	52.89	100.52	185.39	58.41	48.26	65.77	72.43	67.56	123.73	61.22	66.97	62.37
23172	'ABRAXAS2'	mRNA	14.09	13.11	13.52	6.5	7.28	6.52	6.03	8.1	8.23	7.86	7.38	7.48	7.15	6.16	6.34
23173	'METAP1'	mRNA	33.53	33.03	31.65	17.05	9.71	12.16	11.95	14.27	13.23	13.87	14.5	19.13	17.32	16.04	16.63
23178	'PASK'	mRNA	9.49	10.04	9.68	0.96	0.87	0.56	1.75	1.4	1.56	2.26	3.45	1.51	0.48	0.41	0.55
23179	'RGL1'	mRNA	6.07	6	5.69	12.19	6.2	10.75	21.13	16.65	29.16	10.92	11.91	8.62	7.14	8.72	10.51
2318	'FLNC'	mRNA	38.83	26.39	34.6	19.16	33.43	49.66	43.97	48.29	52.51	61.57	62.35	67.68	95.01	56.86	58.56
23187	'PHLDB1'	mRNA	21.77	20.58	19.95	26.27	102.95	78.58	22.9	24.47	21.76	23.65	24.14	34.43	49.89	41.46	41.79
23189	'KANK1'	mRNA	2.06	1.8	1.95	2.73	1.57	3.54	2.79	4.63	3.35	3.63	2.89	7.78	5.66	3.02	3.22
23191	'CYFIP1'	mRNA	34.81	32.21	32.14	25.76	26.84	31.67	31.09	36.95	37.15	39.82	35.24	35.72	29.59	26.08	29.18
23192	'ATG4B'	mRNA	40.69	50.12	47	27.92	21.47	17.8	24.52	27.6	23.91	27.91	26.52	21.56	24.18	22.89	25.91
23195	'MDN1'	mRNA	3.82	2.85	3.48	1.4	0.98	1.22	1.19	0.81	1.07	1.3	1.3	1.84	2.41	1.81	1.94
23197	'FAF2'	mRNA	34.95	36.09	36.21	12.51	18.04	17.1	22.27	17.61	17.52	17.73	19.45	19.18	21.47	20.21	22.15
23199	'GSE1'	mRNA	6.05	4.9	5.22	5.91	3.49	3.26	18.49	13.89	10.11	17.46	19.87	9.06	6.18	5.27	5.19
23200	'ATP11B'	mRNA	14.46	13.46	12.71	4.35	3.05	2.87	7.91	7.26	6.89	7.92	6.4	4.51	5.14	4.8	5.19
23204	'ARL6IP1'	mRNA	192.88	173.77	163.41	31.43	35.3	28.32	33	43.21	36.93	42.11	45.88	29.98	45.77	41.2	41.09
23207	'PLEKHM2'	mRNA	30.76	33.09	32.43	37.41	28.77	25.39	45.71	41.59	40.43	42.39	37.01	31.19	33.16	30.38	32.55
23213	'SULF1'	mRNA	0.2	0.08	0.1	36.52	203.22	114.88	433.11	375.87	344.27	447.9	402.63	393.57	15.25	13.49	11.26
23220	'DTX4'	mRNA	0.4	0.45	0.44	5.27	2.68	0.3	0.8	0.94	1.34	0.89	0.94	10.8	1.43	1.04	1.68
23224	'SYNE2'	mRNA	9.08	5.91	6.74	3.13	0.29	0.16	2.78	1.33	2.25	2.78	2.19	0.96	0.66	1.08	0.62
23225	'NUP210'	mRNA	21.57	20.19	18.37	1.5	0.06	0.03	0.23	0.1	0.17	0.45	1.12	4.84	0.1	0.1	0.14
23229	'ARHGEF9'	mRNA	5.9	5.22	4.57	4.47	3.51	3.32	5.04	6.22	4.74	6.25	5.28	3.88	6.45	5.63	5.91
23231	'SEL1L3'	mRNA	4.35	4.97	4.35	14.57	1.73	7.96	77.75	66.34	63.87	112.33	65.3	38.09	36.55	25.51	27.23
23234	'DNAJC9'	mRNA	60.11	64.35	64.94	9.02	10.63	8.41	6.62	8.83	10.27	9.74	14.09	9.14	11.25	12.84	12.78
23236	'PLCB1'	mRNA	0.1	0.23	0.15	1.39	3.13	4.07	10.65	5.99	5.26	9.8	5.72	5.98	1.62	0.68	0.86
2324	'FLT4'	mRNA	3.26	3.98	3.58	0.35	0.33	0.27	0.23	0.18	0.15	0.45	0.3	0.23	0.33	0.21	0.2
23241	'PACS2'	mRNA	9.14	9.8	9.51	13.2	8.41	7.08	14.25	11.25	11.07	13.86	13.35	11.57	13.15	10.96	11.76
23244	'PDS5A'	mRNA	35.41	29.56	28.89	8.12	9.11	9.28	16.42	18.02	17.46	18.83	17.49	13.54	12.25	10.56	12.04
23247	'KIAA0556'	mRNA	4.31	3.78	3.73	3.57	4.73	4.01	5.95	5.99	5.78	6.31	6.78	4.5	5.48	4.08	4.72
23251	'MINAR1'	mRNA	0.24	0.27	0.3	0.27	0.7	0.63	1.45	0.94	1.16	0.98	1.52	0.61	0.72	0.82	1.24
23254	'KAZN'	mRNA	3.41	3.25	3.86	8.44	18.08	23.46	9.61	8.57	7.63	6.55	2.47	8.39	6.58	3.42	3.54
23255	'MTCL1'	mRNA	6.18	5.82	6.43	5.3	3.42	4.3	46.82	30.1	36.33	39.14	38.45	18.4	12.42	11.17	10.44
23258	'DENND5A'	mRNA	26.77	26.95	24.81	19.25	34.13	23.83	36.84	38.69	32.86	36.66	34.55	23.01	31.55	29.67	29.81
23266	'ADGRL2'	mRNA	4.14	3.77	3.94	13.36	33.83	41.15	20.52	13.4	13.09	22.94	21.5	16.89	9.03	10.12	10.8
23269	'MGA'	mRNA	5.55	3.86	4.54	1.54	2.6	2.22	1.91	2.33	3.16	2.75	2.91	2.42	1.97	2.22	2.56
2327	'FMO2'	mRNA	0.01	0.01	0.01	0.45	0.06	0	0.59	1.41	1.37	0.36	1.17	0.03	0	0	0.01
23275	'POFUT2'	mRNA	24.18	24.91	25.42	23.26	49.29	58.09	23.76	36.66	25.88	31.32	37.73	29.74	52.85	46.84	45.62
2328	'FMO3'	mRNA	0	0	0	0.17	0.29	0	0.35	0.27	0.32	0.11	0.07	0	0	0	0.03
23284	'ADGRL3'	mRNA	0.07	0.06	0.04	0.1	0.02	0.02	0.08	0.13	0.01	0.08	5.92	0.81	1.99	1.1	1.13
23286	'WWC1'	mRNA	13.04	16.94	17.23	0.63	0.07	0.14	0.16	0.05	0.04	0.12	0.15	2.32	13.93	2.46	2.78
23288	'IQCE'	mRNA	5.27	5.24	5.27	4.91	4.85	3.81	4.58	4.6	4.82	5	4.98	4.56	4.73	3.9	4.28
23295	'MGRN1'	mRNA	22.68	21.61	21.56	20.16	22.35	20.53	21.58	24.06	24.12	26.22	31.43	33.54	34.52	29.15	32.05
2330	'FMO5'	mRNA	0.89	1.13	1.13	1.96	0.94	0.79	1.42	1.23	1.07	1.04	1.82	1.04	1.17	1.56	1.16
23306	'NEMP1'	mRNA	25.71	21.07	19.35	1.69	2.39	2.04	3.75	3.83	3.29	5.68	5.63	2.15	3.59	2.65	2.9
23310	'NCAPD3'	mRNA	31.2	27.76	26.01	3.89	6	5.4	1.83	2.92	2.98	3.52	3.67	4.68	6.63	6.32	6.9
23313	'KIAA0930'	mRNA	13.5	12.67	12.74	20.28	15.47	13.15	12.81	15.43	18.93	15.61	13.68	14.59	14.27	18.56	18.22
23314	'SATB2'	mRNA	6.29	6.16	6.76	0.93	0.91	0.58	0.91	0.46	0.36	0.78	0.76	2.88	2.92	2.37	2.43
23318	'TUT4'	mRNA	11.49	10.56	10.85	3.32	4.61	3.97	6.58	5.33	5.09	6.35	5.9	5.52	5.78	6.21	6.44
2332	'FMR1'	mRNA	15.08	14	13.78	3.5	4.9	5.28	7.32	7.12	7.37	8.91	8.25	6.39	4.93	5.15	4.41
23324	'MAN2B2'	mRNA	13.98	14.71	13.95	13.45	41.95	39.99	32.2	34.29	33.81	35.41	33.09	30.68	21.51	16.2	18.17
23328	'SASH1'	mRNA	5.13	4.15	4.22	3.18	8.38	5.87	7.98	5.35	6.44	6.27	6.52	5.33	5.56	5.42	5.84
23329	'TBC1D30'	mRNA	0.14	0.15	0.13	0.11	0.26	0.38	0.44	0.58	0.5	0.64	1.79	0.19	0.25	0.21	0.16
23331	'TTC28'	mRNA	4.03	3.22	3.37	4.11	4.6	3.88	6.14	5.06	7.29	5.88	5.85	6.85	7.12	3.45	3.67
23334	'SZT2'	mRNA	3.46	2.77	3.1	1.6	2.81	2.67	3.54	2.9	3.28	4.31	4.28	3.41	3.1	3.73	3.48
23339	'VPS39'	mRNA	19.26	17.39	15.82	12.92	15.83	15.06	22.06	21.05	20.71	23.2	22.03	17.23	18.6	15.12	15.79
2334	'AFF2'	mRNA	0	0	0	1.84	0.31	0.26	0.02	0.02	0	0	0	0.09	0.4	0.34	0.3
23345	'SYNE1'	mRNA	1.87	1.84	1.9	3.3	2.53	2.44	3.13	2.34	2.91	2.53	3.46	2.52	4.72	4.77	4.82
23347	'SMCHD1'	mRNA	15.19	14.12	14.07	4.09	6.02	4.81	7.64	6.4	5.99	7.16	6.37	5.24	4.82	4.98	4.94
2335	'FN1'	mRNA	213.83	230.96	282.95	1233.89	979.61	1087.2	1126.04	687.21	1142.7	1161.12	1524.54	1668.12	6631.89	6369.48	6069.78
23350	'U2SURP'	mRNA	29.94	31.64	32.19	6.37	8.51	8.23	16.61	11.45	10.05	14.34	13.43	12.54	10.29	9.2	10.31
23354	'HAUS5'	mRNA	12.72	13.15	12.85	3.44	3.52	2.2	3.58	4.66	4.05	4.87	6.04	3.53	3.19	3.41	2.81
23355	'VPS8'	mRNA	9.79	8.47	7.96	7.08	9.28	9.01	12.6	11.27	12.15	11.78	13.5	11.27	8.4	6.37	6.55
23357	'ANGEL1'	mRNA	6.12	4.94	5.28	5.83	5.96	5.86	4.57	4.53	5.15	5.11	4.95	5.28	5.43	4.65	4.42
23369	'PUM2'	mRNA	24.25	21.38	21.2	8.77	9.52	8.77	9.28	12.55	11.26	12.12	12.09	12.32	8.54	7.82	8.65
23371	'TNS2'	mRNA	11.97	9.48	9.15	32.93	24.38	13.68	36.68	37.05	38.19	44.88	33.9	8.93	11.44	14.58	13.42
23382	'AHCYL2'	mRNA	4.75	3.86	4.17	2.95	7.92	6.79	9.3	7.88	7.91	8.1	8.36	4.48	4.53	3.11	3.62
23385	'NCSTN'	mRNA	64.41	62.72	60.12	57.45	101.31	129.03	56	68.67	56.59	73.5	83.5	126.52	125.53	99.25	101.95
23395	'LARS2'	mRNA	12.12	12.14	12.88	5.34	4.87	4.78	5.71	7.68	8.34	7.41	8.4	6.78	8.01	6.01	6.36
23396	'PIP5K1C'	mRNA	23.21	21.34	22.49	19.94	52.08	50.37	20.87	21.23	22.61	25.56	28.73	38.15	40.86	34.26	35.79
23397	'NCAPH'	mRNA	47.07	45.63	42.86	3.86	3.88	2.23	1.39	3.17	4.49	3.75	4.82	3.21	2.47	3.87	3.96
23398	'PPWD1'	mRNA	21.2	22.35	21.38	9.46	6.98	6.49	11.01	9.98	7.44	12.59	10.73	9.11	6.64	8.09	7.85
23404	'EXOSC2'	mRNA	27.13	29.07	28.61	11.77	6.68	5.62	4.4	4.78	5.09	4.98	6.13	7.52	5.34	6.23	6.8
23408	'SIRT5'	mRNA	4.43	3.98	4.03	4.91	3.75	3.62	3.67	3.88	4.06	4	4.73	4.3	3.51	3.12	2.94
23410	'SIRT3'	mRNA	6.02	5.92	5.3	9.76	4.72	4.19	6.75	8.97	8.09	8.69	7.37	6.32	3.75	4.87	4.2
23411	'SIRT1'	mRNA	14.42	13.16	11.98	3.23	3.32	2.9	6.43	5.02	5	5.54	5.53	4.55	4.44	3.95	4.7
23417	'MLYCD'	mRNA	2.66	2.9	2.48	4.51	4.23	3.61	2.41	3	3.17	4.21	3.9	5.11	4.78	2.18	2.69
23421	'ITGB3BP'	mRNA	45.98	42.02	36.62	13.49	8.08	5.77	8.82	10.59	9.02	8.17	8.27	4.29	10.8	12.15	12.59
23423	'TMED3'	mRNA	34.09	38.21	40.18	124.6	98.16	116.78	64.9	82.72	75.1	72.36	70.05	99.91	86.53	96.06	90.09
23424	'TDRD7'	mRNA	7.65	6.34	6.66	2.24	1.66	2.08	2.93	3.59	3.89	4.24	4.39	2.64	2.11	1.4	1.9
23432	'GPR161'	mRNA	5.03	4.59	4.1	4.87	4.39	2.84	8.52	9.07	9.23	9.36	8.21	15.01	3.32	4.68	4.78
23433	'RHOQ'	mRNA	30.57	27.58	24.13	42.61	52.61	56.16	85.36	96.44	82.02	82.86	70.24	31.72	54.45	51.02	54.44
23435	'TARDBP'	mRNA	68.4	69.17	68.83	26.04	37.84	33.83	25.72	40.17	36.96	38.2	36.44	37.55	33.72	33.75	35.69
23450	'SF3B3'	mRNA	45.59	43.07	42.36	18.12	14.33	12.92	11.18	17.2	18.7	18.7	20.41	16.41	14.88	15.42	15.36
23461	'ABCA5'	mRNA	0.98	1.14	1.06	0.11	0.13	0.15	0.33	0.21	0.1	0.41	0.31	0.26	0.28	0.39	0.37
23462	'HEY1'	mRNA	0.28	0.1	0.19	0.83	0.83	0.22	8.11	20.35	6.71	10.2	14.17	2.67	0.78	0.77	1.15
23468	'CBX5'	mRNA	33.09	30.73	28.62	12.96	11.56	9.9	6.31	10.18	12.45	10.01	11.21	8.47	7.89	9.71	9.23
23469	'PHF3'	mRNA	14.87	13.35	12.74	6.17	5.03	4.08	7.51	7.66	6.77	8.46	8.13	6.49	4.89	5.53	5.67
23471	'TRAM1'	mRNA	80.89	88.19	82.19	67.62	104.12	133.91	117.35	112.67	108.74	108.42	83.14	96.31	112.81	103.4	103.49
23474	'ETHE1'	mRNA	18.37	19.86	19.04	54.45	26.9	46.16	35.49	36.54	37.33	49.38	44.31	28.43	15.01	14.96	13.41
23475	'QPRT'	mRNA	4.88	3.78	3.62	71.06	30.46	26.95	5.42	5.95	4.79	4.67	3.52	18.46	49.46	40.28	35.18
23476	'BRD4'	mRNA	33.79	32.12	35.6	18.7	17.53	15.76	22.03	16.57	18.7	21.29	22.5	18.39	22.42	20.66	21.58
23479	'ISCU'	mRNA	22.84	24.04	25.12	35.79	35.7	34	33.33	41.2	36.78	32.79	41.58	36.03	23.13	25.36	22.6
23498	'HAAO'	mRNA	2.34	3.63	3.32	0.05	0.08	0.03	0.52	0.26	0.08	0.12	0.02	0.03	0.07	0.03	0.02
23500	'DAAM2'	mRNA	0.57	0.76	0.83	3.24	1.11	0.67	4.44	5.39	5.29	2.9	1.1	1.44	5.4	6.82	7.24
23504	'RIMBP2'	mRNA	0.01	0.01	0	0.37	0.04	0.03	0.03	0.02	0.08	0.03	0	0.1	0.06	0.06	0.03
23507	'LRRC8B'	mRNA	1.37	0.82	0.87	0.57	1.96	2.73	2.68	3.03	2.99	4.81	4.63	2.35	1.17	0.71	0.71
23511	'NUP188'	mRNA	49.5	48.24	49.06	12.46	14.39	13.69	11.78	11.29	12.65	15.69	18.65	19.52	19.41	19.92	20.15
23512	'SUZ12'	mRNA	38.87	34.68	32.72	6.62	8.82	7.41	8.19	9.17	9.17	11.17	10.87	12.29	8.36	7.12	7.8
23515	'MORC3'	mRNA	10.97	9.97	10.54	3.23	3.93	3.25	5.98	5.38	4.98	5.23	5.32	4.58	5.22	5.19	5.84
23517	'MTREX'	mRNA	30.29	30.23	30.1	11.18	10.93	11.6	8.84	10.9	10.79	10	10.65	12.47	11.72	11.64	12.94
23518	'R3HDM1'	mRNA	26.12	26.4	24.81	8.53	13.38	13.11	12.52	12.43	12.39	15.22	13.5	11.45	14.11	14.72	14.34
23521	'RPL13A'	mRNA	983	997.96	999.69	2518.79	831.24	798.94	1451.67	1650.57	1377.55	1465.59	1235.58	1289.97	1088.73	1177.56	1070.16
23529	'CLCF1'	mRNA	5.63	5.47	5.94	6.4	7.71	6.54	37.2	8.25	5.91	15.2	18.91	7.23	10.02	5.06	5.38
23531	'MMD'	mRNA	11.89	9.38	8.43	3.78	2.41	2.31	4.43	5.2	5.09	4.39	7.08	3.49	2.9	4.47	4
23533	'PIK3R5'	mRNA	0.53	0.38	0.43	0.01	0	0	0.01	0.01	0.01	0.02	0.06	0.02	0	0.01	0
23543	'RBFOX2'	mRNA	42.04	37.77	36.74	41	47.56	47.67	43.8	43.22	47.79	45.42	42.67	37.88	36.62	38.62	37.91
23556	'PIGN'	mRNA	6.17	4.69	4.39	3.22	7.09	7.31	5.89	5.47	5.3	5.74	5.89	5.89	6.93	5.03	5.64
23558	'WBP2'	mRNA	110.86	104.27	95.55	67.83	57.84	54.87	51.69	58.91	47.28	61.19	61.11	52.11	50.31	61.35	54.27
23559	'WBP1'	mRNA	40.87	37.61	37.97	68.53	43.86	38.93	70.86	77.04	59.45	89.15	89.4	52.28	47.74	46.01	39.83
23564	'DDAH2'	mRNA	39.43	37.83	35.45	86.19	64.19	65.38	48.78	83.07	61.69	51.76	61.55	33.64	33.84	45.13	41.85
23566	'LPAR3'	mRNA	1.41	2.37	1.77	0.07	0.03	0.04	0.04	0.02	0.02	0.09	0.08	0.05	0.06	0.02	0.08
23567	'ZNF346'	mRNA	12.06	11.91	10.7	5.6	5.39	5.77	4.87	4.29	3.99	5.12	5.07	5.31	7.41	6.27	6.74
23568	'ARL2BP'	mRNA	44.44	40.14	38.82	33.61	37.76	40.93	39.4	55.88	57.53	42.88	46.05	34.3	43.12	41.55	43.2
23569	'PADI4'	mRNA	0.76	1.46	0.61	0.03	0	0	0	0	0	0	0.03	0	0	0	0
23582	'CCNDBP1'	mRNA	22.69	21.44	20.21	17.94	19.27	20.25	21.38	24.25	23.88	23.28	26.05	25.47	19.21	14.01	14.2
23583	'SMUG1'	mRNA	10.88	11.64	10.97	12.1	7.93	8.78	6.87	10	8.58	10.44	11.9	8.78	8.33	9.54	8.47
23585	'TMEM50A'	mRNA	63.56	69.11	64.04	51	53.5	70.14	56.66	68.41	56.19	65.5	65.25	48.48	54.62	56.05	58.25
23590	'PDSS1'	mRNA	7.09	7.72	7.71	2.38	2.42	2.25	1.69	1.39	1.78	1.93	2.52	3.87	3.27	3.78	3.58
23594	'ORC6'	mRNA	34.02	31.22	33.81	4.56	5.76	4.85	1.85	3.31	3.14	5.2	5.04	4.19	10.93	10.99	10.06
23598	'PATZ1'	mRNA	15.59	13.41	14.11	7.59	4.17	3.59	5.9	6.5	6.62	7.78	8.66	5	5.63	6.2	6.32
23607	'CD2AP'	mRNA	19.29	19.42	19.41	1.88	5.08	6.39	6.76	5.25	5.78	6.53	6.71	6.53	14.81	8.66	9.96
23608	'MKRN1'	mRNA	24.68	19.44	19.61	30.61	22.15	19.82	25.08	27.67	26.69	29.53	25.91	26.01	18.26	18.17	18.38
23612	'PHLDA3'	mRNA	11.29	11.79	12.13	84.87	37.88	31.97	39.65	43.29	41.63	35.6	36.31	50.53	5.56	8.67	7.08
23613	'ZMYND8'	mRNA	7.99	6.52	7.23	5.63	6.19	5.68	8.74	7.92	8.12	10.09	10.51	7.63	7.01	6.69	6.91
23621	'BACE1'	mRNA	18.16	21.06	20.18	27.77	30.29	29.63	54.1	77.26	66.73	60.14	57.15	37.88	20.18	19.19	19.02
23625	'FAM89B'	mRNA	25.6	24.96	25.4	93.54	57.95	63.92	53.38	68.31	50.87	60.62	65.74	72.55	51.56	61.37	61.08
23635	'SSBP2'	mRNA	5.26	5.9	5.07	12.98	18.58	16.8	14.63	14.64	11.6	11.86	13.69	18.22	6.63	8.9	7.29
23636	'NUP62'	mRNA	49.44	49.96	50.9	17.27	15.66	13.61	10.54	14.53	17.87	15.7	18.15	17.56	20.31	18.95	20.45
23640	'HSPBP1'	mRNA	36.08	38.54	39.87	29.6	16.4	15.45	10.57	15.27	16.08	12.92	16.66	18.08	15.33	17	15.93
23643	'LY96'	mRNA	1.09	1.09	1.24	1.95	0.62	0.66	36.59	27.12	32.12	28.9	25.52	3.2	3.73	5.2	4.45
23644	'EDC4'	mRNA	23.48	24.25	24.12	12.3	11.53	10.65	9.35	10.06	11.06	10.96	14.23	15.54	13.71	13.95	14.44
23646	'PLD3'	mRNA	124.73	151.09	132.71	304.64	163.32	148.52	253.89	293.73	259.83	260.04	293.36	210.14	241.04	327.43	299.59
23647	'ARFIP2'	mRNA	15.29	15.9	16.89	11.47	14.31	16.16	16.5	12.88	11.28	17.42	16.81	15.35	19.33	20.61	19.9
23648	'SSBP3'	mRNA	30.22	31.75	28.98	35.59	26.3	18.81	36.39	31.41	29.83	31.34	34.35	19.51	33.96	38.36	35.28
23649	'POLA2'	mRNA	40.57	38.85	36.95	6.67	6.44	4.64	3.36	4.69	6.18	4.52	5.92	5.73	6.54	8.65	7.09
23654	'PLXNB2'	mRNA	57.7	51.6	50.23	54.94	79.4	93.14	60.3	51.09	46.27	72.97	72.73	92.86	55.63	50.94	51.24
23657	'SLC7A11'	mRNA	0.81	0.56	0.85	1.92	2.41	3.44	9.18	2.06	2.64	6.88	3.82	1.49	4.06	3.23	3.88
23658	'LSM5'	mRNA	14.6	15.19	14.46	7.21	3.74	3.77	2.44	3.6	3.59	4.1	3.79	5.56	6.19	5.97	5.49
23659	'PLA2G15'	mRNA	13.08	13.96	14.39	21.95	36.61	38.31	18.59	20.78	18.61	18.16	18.98	21.12	29.37	17.79	17.55
23660	'ZKSCAN5'	mRNA	5.34	4.15	3.81	3.6	3.92	3.69	3.54	4.86	4.68	5.63	6.42	4.53	4.03	4.39	3.77
23673	'STX12'	mRNA	16.26	18.88	16.81	10.57	21.79	27.01	22.44	19.04	18.91	15.63	20.28	21.72	22.19	21.47	22.36
23682	'RAB38'	mRNA	4.15	4.72	5.08	0.52	0.6	0.45	1.5	2.31	1.81	2.22	1.57	0.1	0.72	0.44	0.46
23704	'KCNE4'	mRNA	0.19	0.17	0.06	2.09	0.22	0.03	0.19	0.5	0.84	0.19	0.25	12.4	0.98	3.34	4.16
23708	'GSPT2'	mRNA	5.42	5.05	4.98	5.39	4.92	4.7	3.74	4.91	6.48	5.13	5.86	5.54	5.93	4.73	5.06
23710	'GABARAPL1'	mRNA	26.37	25.82	22.03	29.94	22.96	25.18	116.48	52.93	38.61	59.79	51.83	29.25	37.85	42.77	44.14
23741	'EID1'	mRNA	121.56	116.34	113.66	102.31	85.89	86.94	118.38	174.57	159.15	126.35	116.08	133.02	100.73	98.99	100.16
23743	'BHMT2'	mRNA	2.99	2.44	3.25	0.24	0.5	0.19	0.38	0.25	0.13	0.66	0.5	0.32	0.35	0.51	0.24
23760	'PITPNB'	mRNA	51.69	54.39	53.56	27.42	32.09	33.59	29.83	22.82	21.38	24.87	24.62	28.65	31.33	26.73	29
23761	'PISD'	mRNA	17.49	20.29	21.96	7.6	9.24	9.87	7.4	5.81	6.18	7.94	8.94	9.89	10.11	8.54	8.5
23762	'OSBP2'	mRNA	5.64	5.68	4.93	2.76	21.96	31.37	1.15	0.86	0.71	1.11	1.22	2.12	0.38	0.34	0.22
23764	'MAFF'	mRNA	22.43	36.96	37.65	7.49	5.82	7.01	90.89	1.84	1.49	5.3	2.86	5.09	7.26	7.05	8.9
23765	'IL17RA'	mRNA	4.44	4.84	5.43	5.34	3.33	3.77	6.32	4.55	5.14	6.6	5.76	8.51	6.07	6.12	6.46
23767	'FLRT3'	mRNA	0	0	0.01	0.92	0.61	0.32	2.12	0.89	3.74	1.59	2.22	0.28	0.66	0.6	0.5
23768	'FLRT2'	mRNA	1.07	0.76	0.74	10.92	18.71	15.68	9.01	9.55	6.36	11.69	7.18	7.59	3.91	6.81	7.38
23770	'FKBP8'	mRNA	146.62	142.83	138.76	236.03	101.29	103.64	139.43	187.86	167.77	171.27	157.32	116.81	139.23	133.2	121.39
23779	'ARHGAP8'	mRNA	0.1	0.06	0.08	1.48	0.13	0.04	1.35	0.79	0.96	0.33	0.17	1.22	0	0	0.03
239	'ALOX12'	mRNA	0.62	0.67	0.38	0.92	0.4	0.28	1.46	0.83	0.78	1.52	1.28	0.72	1.19	1.12	1.05
2395	'FXN'	mRNA	2.88	3.56	3.62	1.86	1.35	1.44	1.25	1.03	1.15	1.25	1.64	2.26	1.99	1.82	1.86
24137	'KIF4A'	mRNA	30.8	27.03	27.13	4.05	3.83	1.84	1.48	2.8	2.93	3.61	4.16	2.73	2.38	3.67	3.44
24140	'FTSJ1'	mRNA	29.83	30.36	33.54	28.86	25.24	25.76	49.43	42.1	41.96	49.33	44.28	44.78	25.23	29.59	31.98
24142	'NAA80'	mRNA	7.48	5.35	6.46	16.28	6.56	4.88	5.7	7.71	6.86	8.38	7.18	11.14	7.39	7.34	7.17
24148	'PRPF6'	mRNA	40.09	39.57	39.01	28.89	20.65	18.64	19.65	21.08	21.59	19.86	20.82	23.32	21.45	22.19	23.83
245812	'CNPY4'	mRNA	6.62	5.26	4.81	15.18	14.25	9.88	16.8	22.97	21.06	17.04	20.23	8.46	11.47	10.23	10.01
245973	'ATP6V1C2'	mRNA	0.49	0.63	0.36	0.46	0.44	0.59	0.48	0.69	0.38	0.52	0.7	0.71	0.6	0.84	0.56
246213	'SLC17A8'	mRNA	0	0	0	0	0.52	0.58	0.06	0.01	0	0.04	0.1	0.05	0	0	0
2487	'FRZB'	mRNA	1.39	2.34	1.85	0.19	0.04	0.1	0.02	0.07	0.05	0.04	0.04	0	0.04	0.25	0.12
249	'ALPL'	mRNA	0.72	0.88	0.99	12.32	21.23	2.63	1.18	1.94	5.09	0.74	0.65	20.04	4.01	4.54	6.61
2491	'CENPI'	mRNA	13.19	10.87	10.37	1.05	1.41	1.55	0.73	1.4	1.8	1.76	2.06	1.1	2.65	2.67	2.48
2512	'FTL'	mRNA	1339.23	1401.67	1372.27	7137.77	2837.02	3046.36	7726.78	5093.66	4971.4	5714.92	2385.12	1651.09	2357.52	2869.39	2550.68
2519	'FUCA2'	mRNA	61.92	61.88	64.1	35.51	31.44	33.17	25.37	32.05	21.12	34.69	32.75	26.75	31.86	28.09	27.87
2521	'FUS'	mRNA	190.27	206.06	203.58	76.2	84.71	62.96	72.51	39.81	44.05	68.96	84.42	98.18	68.16	82.53	82.91
2523	'FUT1'	mRNA	1.4	0.91	0.68	0.22	0.16	0.13	0.14	0.08	0.04	0.15	0.12	0.4	0.15	0.14	0.11
2525	'FUT3'	mRNA	0	0.04	0.08	0.08	0	0.39	0.59	0.38	0.31	0.67	1.66	3.47	0.04	0.04	0.04
252995	'FNDC5'	mRNA	0.45	0.61	0.58	1.29	2.76	1.33	1.45	1.09	2.42	1.79	2.08	0.27	0.54	0.8	0.59
2530	'FUT8'	mRNA	16.88	17.34	16.35	21.78	6.74	6.03	106.88	136.27	136.47	114.89	124.4	36.56	13.82	9.8	10.93
2534	'FYN'	mRNA	30.05	26.46	25.84	32.16	47.81	51.05	62.81	46.58	45.94	72.67	58.71	9.49	23.59	27.19	27.69
253430	'IPMK'	mRNA	3.93	3.09	3.06	0.98	1.68	2.02	2.02	1.51	1.48	1.57	1.39	1.14	0.83	0.8	1.06
253558	'LCLAT1'	mRNA	6.28	6.86	6.63	1.99	3.64	3.26	2.41	2.76	3.26	2.81	3.34	2.96	2.99	1.96	2.18
253635	'GPATCH11'	mRNA	10.13	9.99	8.91	2.46	5.01	4.16	3.33	4.59	4.33	4.95	5.1	4.74	4.91	3.81	3.93
253639	'ZNF620'	mRNA	3.01	2.64	3.34	0.24	0.55	0.28	0.67	0.49	0.31	0.56	0.89	0.57	0.46	0.44	0.22
253714	'MMS22L'	mRNA	7.53	6.43	5.9	0.51	1.31	1.11	0.77	1.01	0.91	1.06	1.06	0.89	1.24	1.32	1.56
253738	'EBF3'	mRNA	0	0.02	0.01	3.99	0.27	0.43	3.17	0.87	0.26	2.94	1.52	2.49	0.39	0.02	0.04
253827	'MSRB3'	mRNA	11.71	13.67	12.81	8.37	14.93	18.52	12.43	12.68	14.05	15.35	17.49	16.96	20.02	21.63	22.15
2539	'G6PD'	mRNA	68.43	76.17	67.78	216.21	85.79	104.66	236.08	217.12	223.23	280.84	152.27	78.3	49.24	54.37	52.84
254048	'UBN2'	mRNA	0.96	0.69	0.67	0.57	0.85	0.75	0.71	0.76	0.77	1.18	1.08	0.95	0.82	0.68	0.66
254122	'SNX32'	mRNA	1.49	1.55	1.73	3.15	1.2	1.38	2.22	2.53	2.02	2.05	2.3	1.78	2.15	1.81	1.65
254228	'CALHM5'	mRNA	0.75	0.64	0.56	0.78	2.6	4.11	3.9	2.42	2.91	3.51	3.85	5.72	1.45	2.9	3
254359	'ZDHHC24'	mRNA	4.71	5.27	4.86	11.47	8.48	8.31	7.4	9.44	8.26	8.3	8.88	13.71	9.59	5.57	7.9
254428	'SLC41A1'	mRNA	24.78	24.45	24.05	13	6.42	7.31	13.87	13.63	10.34	15.38	15.09	13.1	10.57	9.08	9.29
254531	'LPCAT4'	mRNA	15.02	12.34	11.7	78.61	68.42	120.12	25.49	25.93	20.75	24.59	24.69	59.96	15.36	14.24	14.01
2547	'XRCC6'	mRNA	326.59	318.81	321.6	146.92	95.32	95.97	80.41	119.12	116.14	108.82	112.58	119.73	122.37	112.72	115.81
2548	'GAA'	mRNA	12.19	13.3	11.57	47.96	11.29	12.96	40.28	43.53	36.76	31.56	32.36	38.75	22.25	25.82	24.74
254827	'NAALADL2'	mRNA	0.41	0.29	0.3	0.64	0.98	0.81	0.91	0.88	1	0.66	1.14	0.77	0.77	0.47	0.78
255043	'TMEM86B'	mRNA	4.61	4.7	4.42	2.53	1.3	0.83	1.93	1.91	1.04	2.44	1.73	1.59	1.51	1.04	1.32
255057	'CBARP'	mRNA	2.27	1.78	2.19	2.09	1.13	1.96	9.43	3.66	2.33	5.61	5.64	2.98	4.17	3.4	3.07
255239	'ANKK1'	mRNA	0.13	0.23	0.2	0.06	0.1	0.03	0.06	0.02	0.04	0	0.02	0.02	0	0.03	0.02
2553	'GABPB1'	mRNA	16.1	18.98	19.49	4.88	6.06	6.29	6.73	5.79	6.03	6.57	6.39	6.68	8.15	9.22	8.66
255324	'EPGN'	mRNA	0.07	0.06	0.1	0.3	7.23	8.59	0.09	0.06	0.03	0.04	0.2	2.19	3.45	3.99	4.47
255394	'TCP11L2'	mRNA	1.01	0.9	0.56	1.15	0.64	0.57	1.93	2.89	2.75	2.56	2.23	1.09	1.17	0.96	0.85
255488	'RNF144B'	mRNA	3.23	3.16	2.66	0.15	0.02	0.15	0.09	0.23	0.03	0.17	0.2	0.33	5.33	1.34	1.48
2556	'GABRA3'	mRNA	2.06	1.74	1.67	0	0	0.53	0	0	0	0	0	0	0	0.07	0.04
255783	'INAFM1'	mRNA	17.94	19.1	15.94	47.4	22.21	15.48	106.82	131.84	75.14	131.2	99.22	48.23	19.08	34.85	28.09
2562	'GABRB3'	mRNA	0	0	0	0.03	0.21	0.31	0.77	1.5	0.34	0.71	1.8	0.03	0.39	0.14	0.31
256227	'STEAP1B'	mRNA	2.28	2.2	2.65	0	0	0	0.08	0.07	0	0.04	0	0	0.26	0.42	0.31
256329	'LMNTD2'	mRNA	0.57	0.28	0.28	0.35	0.34	0.46	2.29	1.18	0.81	1.79	1.36	1.14	0.34	0.26	0.2
256364	'EML3'	mRNA	15.27	16.07	15.86	26.35	11.56	10.6	24.71	25.51	22.56	29.84	24.05	13.66	12.96	14.86	14.09
256435	'ST6GALNAC3'	mRNA	0.26	0.12	0.16	1.07	0.04	0.02	3.54	2.68	1.26	2.79	4.76	0.94	0.35	0.27	0.42
2566	'GABRG2'	mRNA	0	0	0.01	0.01	0.05	0.05	0.22	0.4	0.8	0.25	0	0.01	0	0	0
256643	'BCLAF3'	mRNA	2.01	1.35	1.64	1.03	3.99	3.54	3.15	2.16	2.84	2.93	3.1	2.54	2.01	1.27	1.9
2569	'GABRR1'	mRNA	0	0	0	0	0.12	0.11	0.06	0	0	0.02	0.15	0	0.58	0.67	0.62
256987	'SERINC5'	mRNA	4.64	4.33	4.05	2.58	4.23	4.53	32.04	28.3	23.8	33.93	28.74	12.56	3.5	2.87	3.33
257068	'PLCXD2'	mRNA	0.55	0.48	0.48	0.05	0.08	0.22	0.02	0	0.02	0.05	0.09	0.05	0.29	0.02	0.14
257364	'SNX33'	mRNA	15.25	13.95	12.94	16.12	26.48	26.94	19.33	17.37	17.05	18.93	16.6	15.34	13.78	13.57	13.91
257407	'C2orf72'	mRNA	1.02	1.03	1.16	0.04	0.11	0.2	0	0	0	0	0	0.03	0.01	0.01	0.03
25758	'KIAA1549L'	mRNA	3.2	3.03	3.29	0.48	2.16	3.13	3.89	3.72	5.26	5.6	4.08	5.63	6.58	5.41	6.73
25759	'SHC2'	mRNA	0.35	0.32	0.26	8.45	0.54	0.8	18.04	14.79	5.71	14.12	12.79	1.48	2.59	1.6	1.09
25771	'TBC1D22A'	mRNA	11.47	12.53	11.17	16.71	16.01	13.51	11.48	11.31	11.65	12.9	11.14	15.72	10.62	9.75	9.5
25788	'RAD54B'	mRNA	11.38	10.42	9.83	1.49	2.19	1.54	1.69	2.76	2.62	3.02	4.42	2.17	3.87	3.39	3.2
25789	'TMEM59L'	mRNA	0.88	1.44	1.4	3.51	0.4	0.9	41.03	30.19	16.59	39.58	43.38	6.07	5.72	4.86	4.02
25790	'CFAP45'	mRNA	1.04	1.07	1.48	0.5	0.14	0.16	0.14	0.21	0.13	0.28	0.39	0.3	0.67	0.52	0.62
25794	'FSCN2'	mRNA	0.2	0.12	0.19	0.18	0.23	0.49	1.13	0.61	0.33	1.08	0.98	0.58	0.87	0.71	0.79
25796	'PGLS'	mRNA	39.79	43.25	41.34	117.65	49.91	43.29	67.34	67.12	67.91	69.27	64.28	61.62	53.66	58.51	55.76
25797	'QPCT'	mRNA	23.84	25.91	24.8	0.86	0.38	1.07	0.67	0.84	0.63	0.7	0.71	1.26	1.79	1.15	0.71
25798	'BRI3'	mRNA	76.54	62.21	62.2	130.58	104.36	131.44	96.73	87.99	86.94	91.47	87.3	85.02	126.27	126.26	112.47
25799	'ZNF324'	mRNA	2.65	2.26	2.15	2.22	2.53	2.22	3.59	2.29	1.88	2.74	3.29	2.71	1.66	2.05	2.16
25802	'LMOD1'	mRNA	0.71	0.43	0.38	1.23	0.25	0.34	1.94	1.57	2.24	1.31	1.97	1.99	7.23	10.47	7.93
25805	'BAMBI'	mRNA	3.97	4.8	4.66	8.51	38.09	58.17	5.85	3.31	1.5	5.44	12.76	20.25	18.09	12.93	11.38
25807	'RHBDD3'	mRNA	7.38	8.13	8.78	10.14	13.04	13.17	8.81	9.77	8.76	11.09	11.16	13.74	9.59	10.44	10.13
25809	'TTLL1'	mRNA	3.8	3.38	4.14	12.13	7.22	5.39	10.16	10.76	9.03	8.98	9.87	7.06	7.68	8.61	8.6
2581	'GALC'	mRNA	5.3	5.19	4.85	3.77	10.66	9.17	7.73	8.3	6.28	7.69	10.2	5.28	4.64	5.51	4.75
25816	'TNFAIP8'	mRNA	10.66	11.41	8.29	4.62	3.12	5.01	2.61	2.64	2.62	2.58	1.42	1.84	3.64	4.76	4.62
25817	'FAM19A5'	mRNA	0.02	0	0.02	6.26	4.15	5.69	0	0	0	0	0	1.74	1.09	2.41	2.8
25821	'MTO1'	mRNA	11.55	10.93	10.91	5.32	6.17	5.81	2.54	5.37	5.92	4.87	5.06	5.74	4.88	5.28	4.66
25824	'PRDX5'	mRNA	148.47	153.07	142.19	323.04	148.69	162.34	143.46	221.81	199.88	194.51	202.74	159.39	160.15	178.19	169.52
25827	'FBXL2'	mRNA	5.15	3.72	4.04	3.06	5.75	6.59	6.07	5.25	6.19	8.05	7.71	5.98	4.35	3.13	2.91
25829	'TMEM184B'	mRNA	45.66	47.4	46.11	33.58	48.62	60.38	39.41	45.68	40.77	44.8	52.51	51.82	53.67	52.12	61.17
25830	'SULT4A1'	mRNA	0.09	0.26	0.08	0.79	1.96	0.62	1.62	0.83	0.55	2.13	1.2	1.02	1.14	0.96	0.98
25840	'METTL7A'	mRNA	1.94	1.53	1.12	8.77	0.78	0.13	20.14	16.33	10.93	28.54	14.55	22.2	0.32	0.54	0.37
25842	'ASF1A'	mRNA	16.87	17.13	16.85	7.74	7.74	9.3	8.45	8.32	7.89	9.59	9.23	8.08	8.17	9.76	9.77
25844	'YIPF3'	mRNA	61.6	70.12	62.92	108.94	88.03	96.09	90.12	113.58	96.23	99.31	111.13	95.88	93.19	94.43	94.6
25847	'ANAPC13'	mRNA	36.61	34.99	35.96	59.06	56.65	75.2	41.88	64.84	52.73	46.57	43.1	55.81	38.09	33.4	33.77
25851	'TECPR1'	mRNA	4.42	3.93	3.82	3.19	5.17	5.4	7.68	7.22	5.94	9.35	8.99	5.95	6.64	6.23	5.35
25853	'DCAF12'	mRNA	22.25	20.21	19.4	7.52	10.74	9.92	9.19	11.89	11.92	12.64	13.64	13.78	11.66	11.26	12.74
25862	'USP49'	mRNA	2.38	1.93	2.01	0.44	0.86	0.76	0.91	0.91	0.76	1.77	1.52	0.89	0.8	0.82	0.74
25870	'SUMF2'	mRNA	42.67	43.61	39.44	100.1	75.85	71.89	47.69	71.22	59.77	69.9	66.77	76.95	51.45	54.44	51.88
25878	'MXRA5'	mRNA	0.03	0.11	0.13	36.55	59.09	26.32	67.68	129.97	220.95	66.48	72.73	120.17	4.01	4.83	4.71
25886	'POC1A'	mRNA	24.55	25.1	25.08	7.56	4.94	4.94	1.59	2.73	3.09	3.37	3.67	2.98	7.54	6.47	6
25888	'ZNF473'	mRNA	5.03	5.12	4.48	1.79	2.24	1.99	0.93	0.95	1.32	1.31	1.38	1.07	2.93	2.38	2.45
2589	'GALNT1'	mRNA	29.44	30.92	29.49	40.13	188.33	194.92	158.86	227.57	112.15	198.52	146.52	276.59	41.6	25.86	27.91
25891	'PAMR1'	mRNA	1.82	2	1.87	36.76	0.41	1.32	35.45	37.45	42.48	26.92	26.21	38.23	3.47	5.13	3.56
25895	'EEF1AKMT3'	mRNA	3.68	2.88	3.23	2.97	2.27	2.05	4.67	6.16	5.57	5.38	6.02	2.58	4.64	5.51	4.83
25896	'INTS7'	mRNA	12.07	12.23	12.03	7.18	5.32	4.9	3.62	5.11	5.93	5.43	4.77	7.12	4.21	5.32	5.92
2590	'GALNT2'	mRNA	63.08	73.75	70.68	51.28	78.25	77.83	77.05	102.31	81.82	92.29	88.97	112.61	129.94	118.03	129.93
25900	'IFFO1'	mRNA	11.21	10.37	11.18	12.79	26.05	22.61	29.18	27.34	21.61	42.65	37.23	21.72	9.51	10.88	9.88
25902	'MTHFD1L'	mRNA	22.48	23.48	21.36	27.01	29.82	20.1	29.13	28.27	27.53	30.59	25.2	26.87	12.28	13.73	14.19
25903	'OLFML2B'	mRNA	3.6	2.93	2.69	38.55	4.57	1.67	31.32	23.71	21.42	19.47	16.3	13.7	14.12	28.13	35.47
25904	'CNOT10'	mRNA	17.65	21.93	19.66	11.08	7.14	5.85	6.5	6.85	6.46	6.94	9.41	7.47	5.32	7.16	6.24
25906	'ANAPC15'	mRNA	41.72	43.04	52.33	25.05	15.83	18.36	14.42	16.33	15.9	14.56	16.53	24.64	23.71	22.42	23.24
25909	'AHCTF1'	mRNA	14.23	12.14	13.05	3.53	6.18	6.25	4.47	4.28	4.12	4.47	3.72	5.9	6.34	6.49	7.39
2591	'GALNT3'	mRNA	1.79	2.61	2.39	0.1	0.14	0.36	0.17	0.02	0.02	0.24	0.23	0.55	0.98	0.48	0.7
25914	'RTTN'	mRNA	5.88	4.82	4.55	1.71	1.45	1.28	0.76	1	0.92	1	1.26	1.1	1.37	1.68	1.6
2592	'GALT'	mRNA	8.38	9.2	9.28	15.86	8.13	7.88	14.74	13.43	15.02	15.83	12.68	12.17	6.26	6.3	5.72
25925	'ZNF521'	mRNA	0.18	0.13	0.03	12.49	0.26	0.06	10.4	11.05	6.48	7.14	4.53	1.16	3.4	3.27	3.32
25926	'NOL11'	mRNA	37.09	39.84	40.14	12.03	12.07	11.42	7.38	9.33	9.1	9.85	10.95	13.87	13.37	13.54	13.83
259266	'ASPM'	mRNA	18.76	13.66	14.38	4.93	3.43	1.77	0.78	2.4	2.48	2.7	2.26	3.09	1.55	2.46	2.6
25927	'CNRIP1'	mRNA	47.71	46.92	49.62	23.52	16.73	16.61	17.78	15.53	11.99	19.37	20.69	4.03	10.85	16.21	14.15
259282	'BOD1L1'	mRNA	8.32	6.96	7.51	2.63	3.87	3.47	4.94	3.45	3.54	4.39	4.09	3.87	4.06	3.56	4.42
25929	'GEMIN5'	mRNA	11.2	10.23	12.09	4.7	4.43	4.64	3.89	4.34	6.64	5.53	5.91	6.1	5.61	4.95	4.93
25930	'PTPN23'	mRNA	21.59	21.34	23.18	15.26	20.65	19.16	19.2	21.38	20.85	22.14	21.11	21.21	19.51	18.87	17.53
25936	'NSL1'	mRNA	18.25	17.3	17.01	7.67	6.33	6.54	4.9	6.44	7.53	5.88	7.78	8.3	6.63	7.51	8.21
25937	'WWTR1'	mRNA	19.42	20.34	20.08	24.84	28.62	24.01	90.6	120.04	136.14	68.87	57.7	20.28	39.54	22.05	25.71
25938	'HEATR5A'	mRNA	5.06	4.06	4.17	1.85	5.79	6.08	6.7	9.1	10	9.05	8.74	6.56	4.78	4.73	5.71
25939	'SAMHD1'	mRNA	21.29	18.29	19.09	3.37	5.36	4.35	3.13	4.2	4.49	5.4	5.27	4.28	5.53	3.68	4.34
25942	'SIN3A'	mRNA	19.95	16.68	15.83	7.3	7.47	5.52	6.77	7.85	8.87	8.86	8.84	6.06	6.07	6.4	6.92
25956	'SEC31B'	mRNA	1.19	1.25	1.21	0.65	2.11	1.75	4.9	2.16	1.14	4.61	5.49	1.99	2.82	1.65	1.41
2596	'GAP43'	mRNA	0.95	1.12	0.58	4.99	3.5	0.73	131.59	361.66	208.89	265.59	289.41	92.32	5.88	2.27	2.23
25960	'ADGRA2'	mRNA	3.67	3.86	2.89	46.72	30.2	16.91	37.59	47.85	51.23	32.24	22.39	15.23	14.62	39.94	36.51
25966	'C2CD2'	mRNA	9.31	9.03	9.42	2.08	0.97	0.59	1.43	0.84	0.44	1.43	1.01	1.46	3.17	2.46	2.37
25970	'SH2B1'	mRNA	17.2	15.78	15.5	17.57	15.18	13.23	22.34	17.72	15.06	23.67	24.55	16.01	16.14	15.64	16.64
25975	'EGFL6'	mRNA	0	0	0	8.32	20.42	1.64	0.14	0	0	0	0	0	0	0.08	0.04
25983	'NGDN'	mRNA	27.8	30.92	33.42	17.15	11.12	10.27	15.02	11.79	11.92	9.59	12.37	12.54	10.23	12.39	14.04
25987	'TSKU'	mRNA	22.73	24.96	25.13	43.49	158.6	81.7	29.06	39.74	50.26	30.88	35.6	49.38	23.78	26.88	24.65
25989	'ULK3'	mRNA	17.68	16.74	18.12	6.65	6.53	5.46	6.18	7.05	6.29	8.29	10.12	8.57	7.61	8.17	8.17
25998	'IBTK'	mRNA	11.29	10.25	9.43	7.29	13.91	13.15	8.93	11.87	11.73	10.12	10.14	12.84	11.96	9.4	10.21
25999	'CLIP3'	mRNA	34.29	32.25	29.31	40.36	28.05	33.23	82.85	69.72	63.76	86.38	72.65	39.69	39.02	40.72	36.04
26003	'GORASP2'	mRNA	74.43	82.57	81.97	61.42	82.63	102.68	61.08	82.88	80.92	65.6	68.01	76.8	84.78	79.75	84.85
26005	'C2CD3'	mRNA	10.77	9.97	10.24	2.38	3.73	3.88	3.08	3.06	3.39	3.19	4.28	4.85	5.34	4.16	4.18
26012	'NSMF'	mRNA	28.23	28.19	27.78	62.71	25.43	17.88	49.37	48.66	37.06	48.79	34.03	33.18	31.22	43.34	39.21
26017	'FAM32A'	mRNA	57	55.85	56.4	45.09	47.27	56.67	52.5	53.97	48.79	50.39	56.09	59.05	52.86	50.48	45.73
26019	'UPF2'	mRNA	13.52	13.12	13.73	5.77	7.45	5.54	4.53	6.59	7.5	7.35	8.42	8.73	6.93	6.55	7.76
26020	'LRP10'	mRNA	39.49	40.32	39.95	53.71	60.77	67.52	72.2	67.41	65.92	68.56	64.09	55.18	85.76	64.49	63.71
26025	'PCDHGA12'	mRNA	3.21	5	4	0.03	0.05	0	0.09	0.02	0.07	0.02	0.05	0.09	0.07	0.02	0.05
26032	'SUSD5'	mRNA	12.14	15.82	15.89	0.2	2.49	2.16	0.55	0.27	0.16	0.58	1.34	2.3	1.19	1.07	1.41
26036	'ZNF451'	mRNA	11.6	9.54	9.53	3.5	5.27	4	6.96	6.16	5.92	5.65	5.32	5.1	4.21	4.82	4.77
26040	'SETBP1'	mRNA	0.65	0.57	0.48	2.09	3.92	3.32	5.93	3.39	3.08	3.05	1.91	1.95	0.76	0.53	0.56
26043	'UBXN7'	mRNA	9.22	7.42	7.71	3.39	5.13	3.97	3.38	4.9	4.86	5.58	4.89	3.3	3.2	3.25	3.98
26045	'LRRTM2'	mRNA	0.58	0.87	0.81	0.01	0	0.04	0.02	0.03	0.02	0.04	0.03	0	0.08	0.03	0.09
26047	'CNTNAP2'	mRNA	0.01	0.04	0	0.49	0.01	0	0.51	1.01	0.48	0.91	0.51	2.76	0.23	0.13	0.08
26049	'FAM169A'	mRNA	5.28	4.78	4.57	0.05	0.07	0.07	0.62	0.91	1.28	1.04	1.77	0.55	0.59	0.2	0.25
26052	'DNM3'	mRNA	1.09	0.91	0.85	5.14	2.34	2.11	4.63	7.51	5.16	5.16	6.21	9.57	2.31	3.43	3.23
26053	'AUTS2'	mRNA	4.86	4.89	5.56	4.82	9.93	6.75	11.86	7.85	7.97	9.89	8.37	6.82	6.28	5.78	5.49
26056	'RAB11FIP5'	mRNA	16.51	16.83	17.56	15.28	16.31	22.7	13.8	15.87	15.81	15.26	14.02	17.42	26.32	20.39	21.17
26058	'GIGYF2'	mRNA	15	13.57	14.66	5.09	6.35	5.84	7.09	7.34	8.99	8.17	8.26	7.6	6.67	5.91	6.63
26060	'APPL1'	mRNA	15.78	15.13	15.75	6.02	4.94	4.36	7.43	7.83	8.45	8.27	8.19	6.58	5.79	5.36	5.38
26061	'HACL1'	mRNA	13.61	12.98	13.58	7.29	7.05	8.63	5.18	7.15	6.99	7.09	5.29	5.56	6.8	6.93	5.86
26063	'DECR2'	mRNA	5.2	5.7	5.18	9.65	3.91	3.23	7.13	7.76	5.76	8.42	9.06	6.8	7.18	7.86	7.29
26085	'KLK13'	mRNA	0	0.04	0	0.34	0.62	1.33	0.24	0.15	0.2	0.35	0.16	0.12	0	0	0
26086	'GPSM1'	mRNA	24.66	23.65	24.61	44.05	53.21	59.25	39.11	22.74	21.65	35.15	32.61	20.56	31.56	31.55	29.05
26090	'ABHD12'	mRNA	33.12	36.98	36.69	32.09	50.52	56.7	43.24	45.31	35.48	47.98	46.01	38.55	31.17	24.08	20.93
26098	'EDRF1'	mRNA	8.06	7.48	7.4	3.17	3.67	3.59	2.97	2.75	3.1	3.75	3.36	4.15	2.79	2.99	2.86
26121	'PRPF31'	mRNA	55.72	54.48	55.34	32.41	21.79	21.15	25.79	28.85	28.18	29.56	32.69	29.7	28.67	27.32	26.89
26122	'EPC2'	mRNA	10.42	11.42	12.06	3.43	5.34	5.03	7.28	3.91	4.31	4.63	5.22	5.43	4.55	5.21	5.21
26128	'KIF1BP'	mRNA	40.02	35.75	35.18	11.39	18.41	18.9	8.68	17.82	17.67	14.74	17.53	16.76	21.79	18.67	19.63
26133	'TRPC4AP'	mRNA	42.23	42.95	41.94	40.48	45.02	48.37	36.93	43.88	37.62	41.86	42.98	46.19	48.56	50.12	49.94
26136	'TES'	mRNA	16.08	16.79	16.26	9.14	47.75	54.82	41.81	29.45	29.73	31.02	33.36	24.09	38.72	39.17	42.62
26137	'ZBTB20'	mRNA	0.25	0.18	0.27	0.32	0.27	0.11	1.16	0.48	0.82	0.67	0.65	0.24	0.24	0.23	0.23
26140	'TTLL3'	mRNA	1	0.98	1.12	1.02	1.71	0.92	3.53	2.11	1.3	3.69	3.13	1.68	0.77	1.13	0.78
26146	'TRAF3IP1'	mRNA	9.34	8.32	9.29	3.03	5.71	4.63	5.27	5.11	4.33	5.69	5.35	5.83	6.04	3.82	4.69
26147	'PHF19'	mRNA	59.05	60.95	68.38	32.28	11.18	7.29	9.81	16.33	13.75	14.3	15.43	13	7.81	11.51	9.93
26150	'RIBC2'	mRNA	4.63	4.5	4.1	0.58	0.75	0.17	0.04	0.12	0.08	0	0	0.21	0.22	0.14	0.17
26151	'NAT9'	mRNA	11.58	12.8	14.01	14.49	15.21	13.5	10.09	13.85	10.56	12.56	16.7	16.48	18.66	16.72	14.6
2617	'GARS'	mRNA	84.27	93.35	98.01	150.29	177.11	200.99	80.2	85.95	89.74	80.93	82.16	102.97	190.05	184.16	189.75
2618	'GART'	mRNA	45.9	42.61	43.05	20	12.48	12.74	15.45	17.6	19.33	19.95	20.8	23.9	20.42	18.96	20.16
26205	'GMEB2'	mRNA	8.78	8.45	9.14	4.17	4.43	3.97	5.68	4.24	4.18	4.61	4.89	3.91	5.58	4.97	5.02
26229	'B3GAT3'	mRNA	24.45	24.45	24.96	29.38	26.9	26.01	21.2	23.87	20.1	25.24	29.11	44.02	28.27	26.72	27.42
26232	'FBXO2'	mRNA	0.46	0.42	0.3	1.32	0.9	0.68	1.13	0.8	0.63	1.33	0.74	2.61	1.66	3.73	2.63
26233	'FBXL6'	mRNA	10.94	13.2	14.84	4.71	4.08	4.04	3.52	3.24	2.7	5.94	6.73	8.72	6.95	5.79	5.46
2625	'GATA3'	mRNA	3.22	4.88	6.25	0	0.09	0.08	0	0	0	0	0	0.09	0.19	0.26	0.14
26256	'CABYR'	mRNA	11.9	13.11	11	2.2	1.24	0.94	2.29	1.67	2.24	2.44	0.81	0.46	1.04	3.13	3.24
26259	'FBXW8'	mRNA	5.46	5.21	5.12	5.21	10.12	9.83	4.54	6.35	6.91	5.91	6.38	7.31	8.71	8.38	8.9
26267	'FBXO10'	mRNA	5.34	5.04	4.96	4.16	3.61	3.4	8.97	9.11	10.2	10.93	10.06	4.92	5.56	4.23	5.55
26271	'FBXO5'	mRNA	34.1	29.11	27.28	5.16	5.64	4.47	3.09	4.5	5.72	5.07	5.47	3.64	2.24	3.38	3.41
26284	'ERAL1'	mRNA	48.93	52.02	54.91	25.11	16.89	16.92	17.03	21.56	21.82	20.24	23.15	23.13	25.33	22.21	22.93
26286	'ARFGAP3'	mRNA	23.48	21.56	20.77	17.63	18.14	20.35	29.48	34.56	28.33	40.77	34.39	24.09	23.76	22.81	25.17
26289	'AK5'	mRNA	0.38	0.31	0.35	3.5	0.29	0.2	2.57	2.31	3.18	2.55	1.05	2.27	2.36	1.75	2.04
26292	'MYCBP'	mRNA	16.02	16.1	16.02	5.66	6.95	9.2	4	6.86	5.48	5.3	6.33	6.9	7.51	8.08	7.39
2634	'GBP2'	mRNA	1.62	1.18	1.02	9.46	0.59	0.23	2.55	3.08	4.91	1.16	1.4	1.39	2.86	8.18	7.98
2643	'GCH1'	mRNA	7.83	7.48	6.06	0.5	1.5	0.87	1.53	0.57	0.25	0.62	0.83	1.04	1.06	0.42	0.89
2645	'GCK'	mRNA	2.01	1.89	1.6	0.45	0.04	0.22	0.43	0.65	1.01	0.47	0.24	0.04	0.24	0.39	0.23
26471	'NUPR1'	mRNA	2.52	3.99	3.82	183.69	48.1	27.03	38.34	48.02	39.66	26.63	18.32	44.68	44.49	47.18	49.52
26499	'PLEK2'	mRNA	19.72	26.53	25.79	0	0.19	0.19	0.64	0.43	1.88	0.93	1.37	0.03	4.58	3.74	3.98
26503	'SLC17A5'	mRNA	5.26	4.55	4.35	11.7	29.13	31.83	7.62	11.88	10.88	9.4	9.98	13.73	11.12	11.3	10.85
26505	'CNNM3'	mRNA	8.93	9.14	7.99	4.66	4.05	3.45	1.63	1.65	1.23	1.86	2.99	5.31	2.83	2.61	2.6
26509	'MYOF'	mRNA	28.56	20.88	24.05	25.37	95.58	115.53	80.87	50.83	73.9	101.06	80.56	138.3	107.53	66.66	73.57
2651	'GCNT2'	mRNA	9.35	10.85	10.13	0.05	0.06	0.2	0.41	0.26	0.06	0.34	0.34	0.49	0.53	0.84	1.04
26512	'INTS6'	mRNA	14.03	12.68	12.21	3.26	6.79	6.46	6.78	7.73	6.87	9.19	8.72	7.24	7.12	6.29	7.16
26515	'TIMM10B'	mRNA	11.71	10.77	11.9	7.16	11.22	12.13	20.17	12.74	12.43	13.87	15.21	11.41	11.87	12.98	12.22
26519	'TIMM10'	mRNA	50.76	57.14	59.01	21.61	17.74	19.51	6.19	9.5	8.78	9.52	12.3	18.16	19.08	17.04	16.36
26523	'AGO1'	mRNA	10.25	9.92	9.52	4.14	4.3	3.65	4.68	6.24	6.52	6.54	7.39	5.51	4.5	4.67	4.71
26528	'DAZAP1'	mRNA	110.91	116.49	118.61	53.65	42.44	41.44	36.97	45.82	43.28	45.89	53.39	51.06	56.95	58.61	59.74
26578	'OSTF1'	mRNA	19.25	18.32	17.8	15.4	29.15	27.74	16.08	19.88	16.85	17.54	18.3	20.65	18.73	19.86	19.53
26580	'BSCL2'	mRNA	22.52	22.49	23.1	56.07	37.8	33.48	17.4	29.52	27.07	20.81	21.6	25.18	20.33	24.42	25.06
26586	'CKAP2'	mRNA	87.53	78.93	78.89	11.04	16.84	10.82	6.1	11.8	11.24	14	14.89	13.44	12.61	11.57	11.13
26589	'MRPL46'	mRNA	19.44	23.41	25.16	12.17	8.41	8.89	7.06	8.37	8.91	7.91	9.46	8.63	8.17	7.28	8.27
26608	'TBL2'	mRNA	10.96	8.91	8.65	21.38	17.48	15.44	8.06	15.52	13.19	10.39	10.41	12.47	14.06	13.79	15.27
26610	'ELP4'	mRNA	11.8	13.19	11.49	5.57	5.34	5.36	6.29	7.61	8.14	6.18	7.28	4.61	7.57	6.76	6.89
2662	'GDF10'	mRNA	0.04	0.04	0.02	0.9	0	0	2.82	4.22	0.32	1.74	0.72	1.04	0.34	0.57	0.86
266675	'BEST4'	mRNA	0.1	0.13	0.14	0.06	0.72	0.28	1.04	0.33	0.17	0.82	0.24	0.34	0.41	0.24	0.11
266727	'MDGA1'	mRNA	1.88	1.76	1.38	1.1	1.52	1.75	6.91	6.22	5.89	6.91	8.86	3.54	4.23	2.04	2.18
2672	'GFI1'	mRNA	0.3	0.35	0.37	0.01	0.07	0.05	0.05	0.01	0.01	0.04	0.04	0.13	0.03	0.12	0.11
2674	'GFRA1'	mRNA	3.2	2.54	2.98	0.69	0.23	1.2	30.45	15.55	27.52	36.7	18.87	1.63	36.12	3.89	4.02
26747	'NUFIP1'	mRNA	12.03	11.38	13.45	4.17	4.49	4.53	5.17	3.58	4.27	3.83	3.9	4.68	5.18	5.45	5.91
26750	'RPS6KC1'	mRNA	9.42	8.84	9.19	8.79	7.92	7.76	12.07	11.13	10.26	10.31	8.99	10.17	7.38	8.85	10.08
26751	'SH3YL1'	mRNA	1.71	2.38	1.5	9.32	11.08	10.67	7.01	9.32	6.65	6.52	8.72	7.48	6.88	5.91	6.07
2676	'GFRA3'	mRNA	3.79	4.15	3.75	0.05	0.03	0.04	0.64	6.24	6.2	0.54	0.47	0.38	0.13	0.18	0.05
2678	'GGT1'	mRNA	2.47	1.7	1.63	1.06	5.85	5.09	0.36	0.19	0.05	0.27	0.4	0.5	0.39	0.38	0.4
2683	'B4GALT1'	mRNA	55.56	60.85	56.54	63.6	166.3	131.53	85.38	125.52	111.26	91.13	72.23	67.72	109.38	84.43	87.17
2690	'GHR'	mRNA	0.21	0.19	0.23	1.67	1.92	2.2	0.99	1.05	1.28	0.81	0.77	1.25	0.87	1.09	1.16
26959	'HBP1'	mRNA	13.17	10.18	9.45	17.79	17.41	13.58	26.82	25.31	21.7	28.4	24.2	13.08	18.47	16.12	17.62
2696	'GIPR'	mRNA	0.4	0.48	0.23	0.42	3	1.76	6.45	3.02	1.2	7.9	8.97	0.44	0.69	0.36	0.57
2697	'GJA1'	mRNA	37.25	38.89	42.81	52.89	14.29	44.87	261.24	232.23	217.18	184.32	204.12	350.64	114.71	133.02	158.71
26973	'CHORDC1'	mRNA	18.97	16.62	16.66	3.68	5.07	6.84	3.25	4.58	4.73	4.81	5.53	6.55	7.02	5.26	6.76
26986	'PABPC1'	mRNA	522.17	497.02	505.49	444.6	406.19	451.62	469.6	419.19	370.25	490.04	388.36	438.24	485.37	397.05	431.84
26993	'AKAP8L'	mRNA	26.5	26.74	27.88	24.47	27.19	20.98	27.78	31.22	20.39	34.46	29.25	23.66	23.71	25.22	23.85
26996	'GPR160'	mRNA	3.13	3.45	3.14	0.2	0.09	0	0.35	0.21	0.39	0.37	0.33	1.48	0.3	0.09	0.04
2700	'GJA3'	mRNA	0.95	1.4	1.35	0.49	0.13	0.13	0.01	0	0.01	0	0.01	0.03	0.06	0.03	0.05
27018	'BEX3'	mRNA	149.59	150.5	149.92	313.43	84.01	90.68	154.83	206.55	170.24	184.96	199.02	216.22	188.57	221.75	189.19
27031	'NPHP3'	mRNA	4.65	4.2	4.3	1.94	5.3	4.27	5.28	4.36	3.79	5.88	6.22	3.81	4.81	4.49	5.19
27043	'PELP1'	mRNA	38.54	37.25	38.26	25.17	17.8	16.74	12.7	17.11	17.55	14.95	18.15	21.52	16.86	17.24	16.89
27044	'SND1'	mRNA	48.89	41.79	41.75	98.19	58.07	60.76	56.64	70.77	71.28	70	61.44	80.92	75.08	81.2	79.94
27063	'ANKRD1'	mRNA	1.19	1.64	1.82	0.36	62.97	537.46	6.45	0.97	0.24	1.83	2.84	116.76	128.68	122.35	133.66
27072	'VPS41'	mRNA	12.17	11.85	11.92	12.25	20.85	19.71	17.87	17	18.1	19.45	20.25	20.76	16.63	10.74	12.21
27074	'LAMP3'	mRNA	3.6	3.31	2.56	0.02	0.09	0.1	0.09	0	0.09	0.09	0.19	0.08	0.64	0.17	0.41
27085	'MTBP'	mRNA	6.91	7.02	6.51	0.99	0.7	0.49	0.92	0.69	0.99	1.11	1.08	1.08	1.14	0.86	1.22
27087	'B3GAT1'	mRNA	0	0	0.01	0.04	0	0.06	0.06	0.03	0.02	0.02	7.65	0	0.22	0.22	0.19
27092	'CACNG4'	mRNA	0.03	0.06	0.07	0.59	0.25	0.63	0.43	0.37	0.42	0.6	1.36	1.56	0.07	0.2	0.14
271	'AMPD2'	mRNA	13.51	14.85	14.5	22.83	23.28	19.96	17.9	21.94	20.75	18.31	17.17	31.72	30.12	29.6	31.01
2710	'GK'	mRNA	5.66	5.39	4.69	2.32	0.17	0.16	1.72	1.45	1.14	1.57	1.75	1.64	1.01	1.5	1.13
27101	'CACYBP'	mRNA	69.42	64.54	67.56	49.27	20.05	19.25	20.24	23.57	21.85	22	22.82	31.35	16.88	19.27	20.19
27113	'BBC3'	mRNA	3.96	3.26	3.16	14.87	3.62	2.05	5.22	11.78	8.39	14.52	16.16	13.76	1.83	2.05	2.1
27122	'DKK3'	mRNA	61.81	55.28	54.17	77.07	711.88	455.24	126.76	155.96	170.48	119.79	107.92	54.16	284.96	162.95	167.19
27127	'SMC1B'	mRNA	0.06	0.08	0.06	0.01	0.01	0	0.01	0	0	0.01	0	0	0.01	0.01	0.02
27129	'HSPB7'	mRNA	0.22	0.1	0.1	31.42	3.75	5.18	0.2	0.16	0.08	0.07	0.04	6.61	32.83	14.6	14.58
27132	'CPNE7'	mRNA	1.23	1.22	1.22	1.74	7.79	10.19	8.75	3.88	2.13	7.71	3.82	1.5	1.05	0.91	0.89
27143	'PALD1'	mRNA	2.41	2.24	2.61	1.55	0.17	0	0.19	0.13	0.06	0.26	0.08	0.3	0.77	0.35	0.41
27145	'FILIP1'	mRNA	0.41	0.3	0.18	0.01	0.12	0.06	0.04	0.05	0.03	0.01	0.01	0.03	0.05	0.08	0.05
27153	'ZNF777'	mRNA	8.18	7.67	7.71	8.92	6.61	5.65	6.38	7.04	7.1	7.51	8.22	7.81	9.81	9.28	8.74
27158	'NDOR1'	mRNA	17.67	16.8	18.52	4.46	5.76	3.93	5.3	5.3	4.86	6.86	8.2	6.22	5.71	4.86	4.86
27164	'SALL3'	mRNA	1	1.13	1.22	0	0	0.01	0	0	0	0	0	0	0.02	0	0
27173	'SLC39A1'	mRNA	67.67	63.33	66.21	117.67	51.55	49.1	64.85	90.47	79.5	69.26	77.78	79.26	47.99	66.5	65.02
2719	'GPC3'	mRNA	0	0.03	0	4.38	3.85	7.26	0.16	0.62	0.29	0.13	0.63	0.32	0.06	0.07	0.04
272	'AMPD3'	mRNA	6.06	5.6	4.76	0.35	0.3	0.94	1.12	1.55	1.68	0.91	0.5	0.58	2.07	2.22	2.98
2720	'GLB1'	mRNA	38.22	42.93	41.17	50.1	59.13	60.14	65.09	62.79	62.82	66.98	61.04	51.13	56.08	46.28	47.65
27229	'TUBGCP4'	mRNA	7.27	6.45	6.91	3.5	2.74	2.71	2.73	2.85	3	2.58	3.01	3.27	2.5	2.04	2.14
27230	'SERP1'	mRNA	31.46	31.09	32.86	46.82	60.81	67.3	44.17	54.37	46.62	36.2	35.72	42.26	49.58	57.72	59.75
27235	'COQ2'	mRNA	25.87	24.16	23.94	8.14	9.49	9.57	4.85	8.41	8.08	8.34	9.5	9.98	6.19	6.63	6.8
27241	'BBS9'	mRNA	3.86	3.88	3.44	5.82	6.32	5.88	6.69	6.71	7.37	6.22	5.52	3.15	3.77	5.21	4.84
27247	'NFU1'	mRNA	43.51	45.75	44.55	25.05	17.24	18.32	17.2	22.13	20.35	21.27	24.76	19.57	19.18	25.07	19.67
27252	'KLHL20'	mRNA	8.08	7.74	8.02	5	9.13	9.15	10.14	9.06	8.25	9.56	9.93	14.47	7.85	7.03	7.52
27258	'LSM3'	mRNA	118.41	139.63	132.94	55.23	38.47	36.97	23.98	38.51	37.49	36.58	37	36.14	49.25	49.84	42.54
27284	'SULT1B1'	mRNA	0.04	0	0	1.17	0.08	0.06	0.42	1.87	0.44	1.5	0.53	3.93	0.95	0.69	0.54
27286	'SRPX2'	mRNA	10.56	13.14	12.38	30.85	32.81	26.19	10.2	22.66	19.46	10.73	14.46	43.78	25.51	58.44	57.51
27289	'RND1'	mRNA	2.07	1.57	1.69	0.34	0.03	0.09	0.3	1.32	5.44	0.24	0.36	0.23	0.27	0.24	0.35
27293	'SMPDL3B'	mRNA	1.1	1.49	1.09	0	0	0	0.16	0.03	0.06	0.18	0.05	2.72	0.12	0	0
27301	'APEX2'	mRNA	31.91	32.02	31.43	14.98	12.95	13.8	8.58	13.8	13.32	13.25	16.16	17.1	14.44	14.74	15.94
27303	'RBMS3'	mRNA	2.75	1.92	2.63	4.94	4.14	3.79	5.13	4.44	4.05	4.95	3.66	4.81	4.49	3.23	4.02
27304	'MOCS3'	mRNA	3.21	3.27	3.27	3.03	3.18	2.47	4.63	2.68	2.59	2.73	3.19	3.42	3.05	2.74	3.53
27314	'RAB30'	mRNA	1.87	1.93	1.96	2.21	3.07	4.28	2.95	3.83	4.23	2.55	1.84	2.08	2.63	2.81	3.43
27316	'RBMX'	mRNA	136	147.7	139.78	96.3	57.36	43.19	49.74	51.72	46.4	59.17	63.37	64.2	44.19	48.78	51.62
2733	'GLE1'	mRNA	24.19	21.54	21.05	9.71	6.39	5.61	5.68	9.52	9.6	8.9	9.76	9.54	6.78	6.1	6.79
27332	'ZNF638'	mRNA	19.37	17.61	17.47	10	10.24	9.26	9.79	9.56	10.23	10.96	12.27	10.08	10.66	9.07	10.61
27338	'UBE2S'	mRNA	351.35	355.16	352.75	167.35	77.5	76.93	43.78	58.67	43.9	55.4	76.61	97.99	73.47	93.88	86.7
27339	'PRPF19'	mRNA	63.45	74.99	76.52	36.33	20.13	17.29	19.99	20.12	24.77	22.47	26.97	32.16	21.2	25.4	26.61
2734	'GLG1'	mRNA	34.97	31.11	29.65	31.85	53.65	49.97	35.5	44.86	44.07	45.58	44.76	37.18	35.71	33.83	34.73
27340	'UTP20'	mRNA	6.41	5.2	6.32	1.24	2.45	2.69	1.64	1.38	2.08	1.78	2.1	2.45	2.98	2.24	2.64
27341	'RRP7A'	mRNA	20.26	22.67	23.24	11.91	7.83	7.93	7.09	8.14	8.28	7.67	9	10.68	10.64	9.05	9.46
27346	'TMEM97'	mRNA	46.63	43.49	40.45	18.99	11.54	24.69	17.01	9.92	9.24	23.89	17.26	10.74	5.33	6.72	5.56
2735	'GLI1'	mRNA	0.47	0.29	0.46	1.4	2.24	0.56	7.02	9.19	9.55	10.76	7.12	0.2	1.02	1.31	1.17
27351	'DESI1'	mRNA	20	21.93	21.17	18.02	19.43	24.14	21.77	20.86	17.16	27.59	27.89	28.56	32.01	27.68	29.41
27352	'SGSM3'	mRNA	26.9	26.99	26.67	20.27	23.99	22.44	19.97	26.54	21.01	22.84	25.21	20.89	22.69	24.76	21.86
2736	'GLI2'	mRNA	4.76	4.34	4.83	4.19	14.47	11.13	10.18	8.22	8.33	11.8	9.63	4.1	4.2	5.47	5.49
2738	'GLI4'	mRNA	4.13	4.83	4.95	7.98	4.17	4.54	6.7	5.85	4.46	6.99	8.91	6	6.29	6.03	5.78
2739	'GLO1'	mRNA	163.99	173.34	164.59	86.14	50.06	53.58	51.73	66.19	63.5	65.44	60.62	72.04	73.99	81.36	76.31
27430	'MAT2B'	mRNA	38.86	35.76	35.88	17.72	14.35	14.46	12.36	17.3	17.22	18.8	19.42	16.26	14.87	14.4	16.15
27433	'TOR2A'	mRNA	13	13.08	12.32	9.15	6.67	6.61	4.32	6.19	5.95	6.14	7.4	5.42	5.09	6.38	5.49
27436	'EML4'	mRNA	19.64	18.22	19.53	7.05	13.92	12.48	9.12	6.85	7.96	9.52	7.71	8.16	6.85	7.42	6.67
2747	'GLUD2'	mRNA	0	0	0	0.03	0.04	0.05	0	0	0.08	0.15	0.37	0.34	0.08	0.04	0.15
2760	'GM2A'	mRNA	12.37	11.54	11.22	16.64	10.08	10.34	20.92	21.31	23.06	19.91	18.15	13.84	10.62	9.93	9.62
2762	'GMDS'	mRNA	16.23	16.94	14.62	34.06	10.21	15.93	23.48	27.23	28.97	30.36	23.04	59.16	14.9	10.93	9.45
2766	'GMPR'	mRNA	5.83	4.53	3.93	2.77	0.3	0.29	0.23	0.48	0.56	0.59	0.5	0.94	1.29	0.94	1.21
2767	'GNA11'	mRNA	41.07	38.58	40.25	19.3	23.01	21.44	18.76	25.5	22.02	23.32	27.4	24.94	24.88	26.29	26.06
2769	'GNA15'	mRNA	0.15	0.23	0.17	0	0	0	0	0	0	0	0.02	0	0	0.04	0.02
2771	'GNAI2'	mRNA	371.41	352.33	336.14	278.88	265.75	291.81	253.87	373.76	364.04	347.76	385.15	317.52	360.69	373.86	357.23
2775	'GNAO1'	mRNA	0.34	0.42	0.38	0.15	0.08	0	0.08	0.04	0.27	0.04	0.09	0.04	0.05	0.06	0.12
2778	'GNAS'	mRNA	842.68	929.45	855.71	920.44	523.63	532.75	1757.57	2160.04	2259.72	2181.15	1544.02	1061.55	932.71	892.33	837.7
2783	'GNB2'	mRNA	121.18	110.51	108.68	203.76	136.09	120.54	133.26	188.87	171.53	158.57	160.11	155.78	131.35	145.26	132.2
2788	'GNG7'	mRNA	0.22	0.4	0.29	1.2	0.16	0.13	4.48	3.06	3.85	4.13	1.76	1.13	0.45	0.34	0.29
2790	'GNG10'	mRNA	93.33	85.52	84.36	46.87	31.89	40.21	39.1	46.08	37.13	45.36	39.13	40.46	45.6	46.03	43.02
2801	'GOLGA2'	mRNA	19.96	18.09	19.11	17.17	25.8	24.08	27.17	34.02	27.36	26.31	29.52	25.63	24.83	23.64	26.78
2802	'GOLGA3'	mRNA	10.26	8.41	9.22	10.15	11.84	9.96	9.14	11.65	9.65	9.41	12.61	13.12	12.09	12.81	13.23
2804	'GOLGB1'	mRNA	8.15	6	6.68	5.99	8.97	7.85	9.75	8.93	9.63	10.91	9.15	8.51	6.92	7.81	7.93
2805	'GOT1'	mRNA	32.85	36.91	32.31	15.29	13.22	14.75	11.11	13.77	13.28	15.05	14.8	12.66	15.12	15.56	16.49
2806	'GOT2'	mRNA	105.61	102.14	98.34	43.64	35.69	38.41	30.45	44.41	47.32	45.21	43.63	58.83	44.1	41.31	39.82
2812	'GP1BB'	mRNA	2.04	1.93	2.67	8.19	2.98	2.32	14.61	13.33	9.26	18.92	21.07	9.13	5.73	12.57	10.19
2817	'GPC1'	mRNA	31.92	36.79	34.16	74.73	270.35	265.03	70.05	89.8	84.91	86.93	82.81	79.49	53.91	42.41	46.8
2820	'GPD2'	mRNA	18.14	14.81	14.44	7.77	6.85	6.46	4.02	4.8	3.11	4.31	6.11	8.06	3.76	3.89	4.01
28227	'PPP2R3B'	mRNA	17.91	17.65	16.23	7.26	3.11	2.27	5.8	5.66	4.38	4.92	6.29	3.6	8.19	8.17	8.09
28232	'SLCO3A1'	mRNA	3.95	4.95	4.97	8.1	8.79	8.79	9.93	10.05	11.45	11.47	9.99	7.35	5.88	5.64	5.8
2824	'GPM6B'	mRNA	0.12	0.24	0.25	2.9	0.1	0.07	4.2	5.88	9.88	5.67	5.4	1.44	0.51	1.95	2.42
2825	'GPR1'	mRNA	0.44	0.55	0.7	9.02	21.32	49.38	0.28	0.05	0.03	0.31	0.1	9.28	8.2	7.75	9.57
2828	'GPR4'	mRNA	5.1	2.54	2.67	0.29	1.02	0.34	0.34	0.08	0.02	0.17	0.13	0	0.03	0.19	0.17
282809	'POC1B'	mRNA	9.79	9.14	8.31	3.9	3.67	4.06	2.1	2.35	2.62	2.46	2.51	3.12	4.32	4.04	3.76
282973	'JAKMIP3'	mRNA	0	0	0	0.18	0.11	0.06	0.04	0.02	0.02	0.08	0.04	0.04	0.07	0.08	0.09
283	'ANG'	mRNA	1.63	2.03	1.68	10.08	1.92	0.9	9.13	17.23	17.57	12.85	7.94	2.43	2.66	4.43	4.71
283130	'SLC25A45'	mRNA	0.77	0.82	1.07	0.85	1.83	1.17	2.71	3.39	3.76	3.46	4.26	2.78	2.52	1.54	1.78
283149	'BCL9L'	mRNA	21.28	19.03	18.97	18.65	28.41	28.33	30.6	38.16	33.76	42.98	31.05	30.92	34.64	26.54	26.88
283208	'P4HA3'	mRNA	1.81	1.97	1.57	10.2	0.63	0.46	9.37	26.11	37.93	5.11	7.59	3.89	8.87	7.75	7.84
283209	'PGM2L1'	mRNA	1.92	1.67	1.82	1.55	1.77	2.1	6.63	8.12	7.99	5.59	6.78	3.17	4.47	2.87	3.33
283212	'KLHL35'	mRNA	0.13	0.13	0.13	1.41	0.39	0.38	0.28	0.07	0.05	0.13	0.34	1.16	1.05	0.96	1.26
283219	'KCTD21'	mRNA	5.7	4.58	4.21	6.05	8.05	7.98	4.29	14.12	13.05	12.95	10.47	7.05	6.32	6.34	6.39
283232	'TMEM80'	mRNA	4.51	4.71	4.2	6.44	3.01	3.13	6.1	4.96	4.38	7.61	7.69	4.97	7.55	9.48	8.3
283298	'OLFML1'	mRNA	0.02	0.03	0	31.97	59.62	59.94	0.26	0.58	0.13	0.02	0.05	2.36	0.76	0.32	0.22
283310	'OTOGL'	mRNA	0	0	0.01	0	0.01	0.01	0.02	0.05	0.08	0.02	0.03	0.26	0.23	0.08	0.1
283316	'CD163L1'	mRNA	1.04	0.55	0.8	0.04	0.04	0.09	0.02	0.02	0.05	0.06	0.09	0.03	0.16	0.32	0.3
283385	'MORN3'	mRNA	1.02	0.96	0.91	0.08	0.09	0.16	0.39	0.45	0.54	0.18	0.44	0.08	0.3	0.3	0.25
283417	'DPY19L2'	mRNA	3.49	3.98	4.28	0.32	0.22	0.38	0.16	0.35	0.26	0.38	0.47	0.33	2.62	1.21	1.6
283431	'GAS2L3'	mRNA	14.38	10.46	11.37	1.9	3.2	2.48	5.24	3.11	4.37	5.65	4.25	1.15	1.5	1.8	1.48
283464	'GXYLT1'	mRNA	10.99	9.74	9.61	2.15	5.56	8.14	2.25	2.64	2.32	2.91	3.13	3.23	2.92	2.4	3.03
283514	'SIAH3'	mRNA	0.45	0.28	0.25	0.02	0.05	0	0.08	0	0	0.04	0.06	0.02	0.06	0.03	0.04
283576	'ZDHHC22'	mRNA	0.31	0.31	0.2	0.03	0.03	0.01	0	0.01	0	0.01	0.05	0.02	0.01	0.02	0.02
283578	'TMED8'	mRNA	8.6	7.33	6.96	1.57	2.25	2.25	2.62	2.34	2.01	3.2	2.88	3.11	3.05	2.69	3.02
283643	'TEDC1'	mRNA	14.14	13.53	14	3.29	2.43	2.21	0.54	1.32	1.18	1.14	2.78	2.47	2.57	2.31	2.67
283726	'SAXO2'	mRNA	0.61	0.55	0.46	0.15	0.05	0.17	0.41	0.55	0.24	0.7	0.11	0.09	0.31	0.21	0.16
283742	'FAM98B'	mRNA	17.66	17.22	16.86	6.21	4.85	4.82	6.08	8.17	8.15	7.13	7.24	6.54	5.85	6.46	6.44
283869	'NPW'	mRNA	4.08	4.33	4.44	5.86	0	0.07	0.5	0.14	0.19	0.4	0.2	0.34	0.35	0.83	0.96
283933	'ZNF843'	mRNA	0.06	0.03	0	0.4	0.54	0.21	0.39	0.65	0.48	0.34	0.54	0.22	0.14	0.19	0.35
283987	'HID1'	mRNA	2.66	3.09	2.7	0.07	0.14	0.13	0.15	0.11	0.08	0.28	0.14	0.29	0.51	0.28	0.27
283989	'TSEN54'	mRNA	12.56	11.4	13.17	6.04	4.44	5.63	3.8	3.87	4	5	5.77	6.47	5.12	4.01	4.52
283991	'UBALD2'	mRNA	51.26	54.5	54.02	28.52	7.8	7.68	18.47	19.66	16.94	19.02	22.01	13.04	17.14	24.48	21.75
284	'ANGPT1'	mRNA	0.17	0.17	0.14	0.38	0.92	2.7	0.57	0.12	0.24	0.22	0.19	1.32	0.74	1.43	1.33
284071	'MEIOC'	mRNA	1.5	1.18	1.33	0.09	0.12	0.09	0.1	0.18	0.12	0.19	0.13	0.15	0.06	0.14	0.14
284119	'CAVIN1'	mRNA	181.68	176.47	192.59	176.21	140.56	195.6	270.57	236.12	277.78	228.06	198.08	235.5	303.51	226.95	246.96
284131	'ENDOV'	mRNA	6.81	6.87	7.21	8.57	5.65	5.15	9.74	9.99	7.68	7.72	9.08	4.96	5.9	7.15	5.38
2842	'GPR19'	mRNA	1.25	0.94	1.21	0.05	0.09	0	0.03	0.11	0.03	0.03	0.03	0.04	0.09	0.03	0.05
284252	'KCTD1'	mRNA	4.05	4.69	3.96	6.82	6.42	5.53	11.67	13.25	12.9	14.8	23.2	31.47	8.12	6.78	6.77
284273	'ZADH2'	mRNA	2.84	2.02	1.91	6.08	4.56	3.76	6.03	6.1	6.31	7.33	6.47	6.76	1.91	1.77	1.85
284274	'SMIM21'	mRNA	0	0	0	0.08	0.05	0.01	0	0.01	0.01	0.01	0.01	0.09	0	0.03	0.01
284293	'HMSD'	mRNA	5.41	4.81	4.54	0	0	0	0	0.03	0	0	0.03	0.83	0	0.08	0.06
284297	'SSC5D'	mRNA	1.24	0.55	0.59	8.9	26.98	19.16	6.74	4.41	3.83	4.89	2.66	15.43	32.17	26.4	25.48
284339	'TMEM145'	mRNA	1.12	1.26	1.14	0.02	0	0.07	0.04	0.09	0.11	0.09	0.11	0	0	0.15	0.11
284346	'ZNF575'	mRNA	0.95	0.7	0.78	3.58	2.65	3.1	2.05	3.43	3.91	2.43	3.29	1.56	1.4	1.71	1.55
284348	'LYPD5'	mRNA	0.27	0.18	0.15	0.22	1.59	2.61	0.72	0.6	0.31	2.87	2.71	0.24	0.04	0.1	0.03
284361	'EMC10'	mRNA	70.56	79.82	80.92	62.53	84.55	92.58	61.67	64.12	68.41	74.92	107.39	84.51	71.32	92.9	90.12
284371	'ZNF841'	mRNA	2.04	1.83	2.15	1.04	5.71	4.69	2.66	2.67	1.61	3.11	2.67	3.14	3.37	3.06	2.79
2844	'GPR21'	mRNA	0	0	0	0.06	0	0.02	0	0.03	0.03	0	0.03	0.06	0.03	0.03	0.12
284403	'WDR62'	mRNA	24.16	23.71	25.46	4.37	4.1	2.68	0.88	1.79	2.13	2.35	3.35	2.67	3.19	3.57	2.83
284467	'FAM19A3'	mRNA	0.75	0.59	0.7	0.18	0	0	0.14	0.05	0.09	0.04	0.08	0	0	0.19	0.05
284565	'NBPF15'	mRNA	13.12	13.66	13.53	18.59	14.01	10.31	15.8	13.03	12.78	17.63	15.85	14.14	12.48	13.82	13.83
284612	'SYPL2'	mRNA	0.72	0.86	0.64	0.91	0.11	0.14	0.09	0.04	0.01	0.11	0.04	0.2	0.17	0.09	0.09
284613	'CYB561D1'	mRNA	2.38	2.6	2.68	3.04	4.22	3.62	3.68	4.4	4.8	4.92	5.98	5.2	2.92	2.52	2.82
284615	'ANKRD34A'	mRNA	0.67	0.48	0.49	0.76	0.43	0.34	0.54	1.21	1.42	1.68	1.51	1.47	1.41	1.88	1.52
284695	'ZNF326'	mRNA	5.97	6.7	7.54	1.32	3.67	3.68	2.55	2.02	1.59	3.28	3.26	3.68	2.36	2.44	2.29
284904	'SEC14L4'	mRNA	0.39	0.51	0.72	0.18	0.22	0.1	0.18	0.07	0.15	0.22	0.13	0.16	0.23	0.31	0.26
284958	'NT5DC4'	mRNA	0.51	0.43	0.55	0.05	0.13	0	0	0	0.03	0.1	0.09	0.01	0.11	0.05	0
284992	'CCDC150'	mRNA	3.72	4.1	3.33	0.38	0.71	0.49	0.82	0.47	0.39	0.73	0.77	0.33	0.89	0.76	0.46
285	'ANGPT2'	mRNA	0.14	0.19	0.1	0.03	0.1	0.14	1.26	3.16	0.32	1.5	0.95	0.33	0.1	0.08	0.06
285282	'RABL3'	mRNA	10.92	10.73	11.37	3.83	6.23	5.2	5.07	5.92	5.81	6.3	5.92	5.39	5.57	4.63	4.57
285331	'CCDC66'	mRNA	5.97	5.51	5.31	2.25	2.61	2.42	1.57	1.82	2.13	2.93	2.54	2	1.95	1.68	1.53
285362	'SUMF1'	mRNA	16.03	17.15	16.99	15.29	24.49	19.85	20.36	22.17	22.16	24.47	26.41	24.05	17.92	11.76	12.07
285368	'PRRT3'	mRNA	3.18	3.97	3.31	4.85	2.99	2.54	3.4	3.32	4.4	5.24	5.18	3.72	2.56	2.93	3.42
285464	'CRIPAK'	mRNA	0.68	0.82	0.97	1.61	0.95	0.71	1.66	1.05	0.8	1.29	2.3	1.36	0.69	1.05	0.85
285521	'COX18'	mRNA	3.72	3.21	2.49	3.69	5.22	4.93	2.88	4.36	3.72	4.35	3.62	2.94	2.87	3.07	2.81
285527	'FRYL'	mRNA	7.81	6.41	6.74	1.37	2.53	2.82	3.05	2.56	2.47	2.67	3.33	3.75	3.19	2.6	2.78
285533	'RNF175'	mRNA	0.39	0.75	0.56	1.25	0	0	0.04	0	0	0	0.01	0.04	0.34	0	0.02
285590	'SH3PXD2B'	mRNA	10.81	10.07	8.87	20.73	20.34	9.46	60.93	55.79	79.09	46.49	42.26	57.35	19.02	21.25	23.81
285598	'ARL10'	mRNA	3.1	2.73	2.51	1.23	2.26	1.82	3.82	3.75	4.65	5.6	5.13	5.43	3.36	3.49	3.29
285600	'KIAA0825'	mRNA	0.4	0.56	0.53	0.51	0.87	0.67	1.01	0.97	1.27	0.67	1.2	0.65	0.36	0.18	0.37
285636	'C5orf51'	mRNA	12.26	10.55	10.49	3.8	5.3	5	5.01	6.87	6.88	6.97	7.31	5.75	5.65	5.8	6.08
285672	'SREK1IP1'	mRNA	4.27	3.65	3.4	4.1	3.76	4.45	3.59	4.08	3.69	4.32	3.48	5.49	3.05	3.2	3.1
285753	'CEP57L1'	mRNA	16.93	11.82	13.21	4.67	4.75	5.17	6.1	7.1	6.06	5.99	6.98	3.89	4.5	5.07	4.88
285855	'RPL7L1'	mRNA	62.9	65.29	68.71	30.21	26.99	28.15	24.24	25.44	27.39	26.63	31.77	35.28	32.73	30.73	33.91
286	'ANK1'	mRNA	1.05	0.88	0.94	4.01	2.31	3.08	12.31	11.26	10.43	12.94	23.68	6	0.22	0.49	0.41
286046	'XKR6'	mRNA	0.92	0.85	1.01	0.94	0.96	0.74	1.25	0.95	1.1	1.48	1.02	3.27	1.55	1.81	1.13
2861	'GPR37'	mRNA	0.01	0	0.03	0.03	0.47	1.13	0.07	0.04	0.07	0.01	0.05	0	0.66	0.39	0.29
286144	'TRIQK'	mRNA	4.52	4.33	3.5	5.17	6.9	8.57	5.38	7.25	6.03	4.72	5.65	5.05	5.23	4.5	4.63
286151	'FBXO43'	mRNA	2.37	1.54	1.74	0	0.16	0.06	0.04	0.17	0.03	0.18	0.28	0.04	0.01	0.11	0.04
2863	'GPR39'	mRNA	4.94	5.41	6.1	1.79	0.29	0.15	0.24	0.57	1.68	0.33	0.82	1.03	1.46	0.72	1.11
286343	'LURAP1L'	mRNA	0.74	1.04	1.04	10.73	1.62	2.33	11.6	11.38	13.96	16.77	13.61	10.33	2.19	2.46	2.63
286499	'FAM133A'	mRNA	0	0.02	0	0.09	1.36	1.23	0	0	0	0.02	0.07	0.19	0.52	0.91	0.81
2868	'GRK4'	mRNA	0.71	0.97	0.61	1	0.77	0.33	1.33	1.1	1.16	1.69	1.46	0.82	0.88	0.91	1.01
286826	'LIN9'	mRNA	9.81	8.62	8.81	1.43	1.42	0.91	1.11	1.63	1.75	1.65	1.83	2.12	2.75	2.12	2.67
286827	'TRIM59'	mRNA	18.85	17.05	17.04	6.02	4.41	3.61	2.12	4.93	4.86	5.11	5.09	3.65	4.14	4.41	4.46
287	'ANK2'	mRNA	0.37	0.27	0.2	1.78	3.26	4.13	0.24	0.28	0.17	0.21	0.23	1.97	5.28	2.14	2.41
2870	'GRK6'	mRNA	28.61	29.49	30.09	17.68	9.12	8.37	12.51	10.14	9.45	10	10.12	11.44	10.46	11.06	11.6
2873	'GPS1'	mRNA	92.57	92.44	94.76	60.1	43.12	43.58	35.52	50.37	50.19	45.81	51.22	53.19	57.86	51.22	53.43
2874	'GPS2'	mRNA	73.45	77.07	82.65	43.5	35.41	34.79	31.05	31.84	35.63	33.16	41.32	36.59	30.51	32.6	31.91
2875	'GPT'	mRNA	0.08	0.08	0.21	0.13	0.24	0.06	0.66	0.18	0.12	0.45	0.34	0.32	0.27	0.09	0.15
2878	'GPX3'	mRNA	16.56	15.22	16.33	3.24	3.73	6.04	1.86	1.79	0.68	2.19	6.22	1.94	6.54	6.97	5.55
2879	'GPX4'	mRNA	125.94	117.58	108.96	382.38	166.12	163.12	400.62	381.92	331.97	416.09	319.67	129.44	184.43	189.35	166.68
2892	'GRIA3'	mRNA	0.01	0	0.05	0.58	0.03	0	4.56	2.79	5.21	4.19	5.05	4.88	3.12	4.07	3.52
2894	'GRID1'	mRNA	0	0	0	0.1	0.23	0.08	0.09	0.07	0.09	0.07	0.41	0.15	0.09	0.17	0.31
28951	'TRIB2'	mRNA	4.3	4.28	4.22	13.4	2.15	2.53	43.24	47.98	35.14	28.25	26.21	17.22	6.92	8.15	9.24
28955	'DEXI'	mRNA	13.5	12.57	12.11	30.78	17.96	20.72	19.53	30.84	28.42	24.89	23.41	19.17	20.94	23.88	20.86
28956	'LAMTOR2'	mRNA	37.5	35.87	35.72	94.63	31.39	33.96	35.95	56.82	48.42	47.05	45.05	65.9	30.05	35.58	33.95
28957	'MRPS28'	mRNA	27.37	27.67	29.67	17	14.35	14.37	9.93	13.7	11.84	10.58	12.85	12.04	9.85	10.68	10.48
2896	'GRN'	mRNA	169.72	171.46	161.65	176.02	136.88	149.32	285.15	268.02	264.57	290.33	264.46	195.87	201.07	171	163.58
28965	'SLC27A6'	mRNA	0.05	0.05	0.03	0.17	0.03	0	0.39	0.68	0.62	0.47	0.75	0.51	0.02	0.02	0.02
28970	'C11orf54'	mRNA	5.34	4.62	4.35	6.75	5.14	4.39	4.26	5.51	4.12	4.93	5	6.13	5.03	3.26	3.81
28976	'ACAD9'	mRNA	24.7	23.35	23.13	13.42	11.7	9.28	10.86	12.26	13.31	13.41	14.55	10.61	11.52	9.98	11.25
28977	'MRPL42'	mRNA	24.17	22.49	21.5	10.15	10.52	10.77	10.57	10.54	9.9	10.24	10.72	11.67	11.09	11.96	11.03
28981	'IFT81'	mRNA	12.4	10.35	10.32	2.73	3.57	2.58	5.97	4.98	6.06	7.84	7.49	2.81	3.41	4.4	4.26
28982	'FLVCR1'	mRNA	3.18	3.43	4	1.12	1.18	0.65	1.34	1.05	1.09	1.91	1.49	1.82	1.17	0.96	1.44
28986	'MAGEH1'	mRNA	5.34	5.74	5.02	26.86	26.29	23.89	5.66	15.17	7.19	6.96	6.59	16.62	11.39	17.44	15.65
28989	'NTMT1'	mRNA	40.95	41.22	44.88	29.89	17.17	17.61	20.46	27.92	22.51	21.88	21.01	23.04	21.79	22.97	23.26
28996	'HIPK2'	mRNA	4.41	2.83	3.64	1.63	6.24	4.81	9.22	6.9	8.47	7.96	7.41	4.7	5.46	3.72	4.43
2901	'GRIK5'	mRNA	2.29	2.21	2.05	0.24	0.02	0.03	0.02	0.13	0.04	0.19	0.14	0.13	1.6	0.46	0.56
29015	'SLC43A3'	mRNA	63.64	73.62	69.36	7.55	1.6	0.78	1.46	1.5	0.04	1.4	0	1.14	3.16	7	8.5
29028	'ATAD2'	mRNA	45.35	40.56	38.65	2.48	5.07	3.24	3.34	5.81	5.86	4.75	4.46	3.94	3.51	3.85	4.11
2903	'GRIN2A'	mRNA	0	0.01	0	0.07	0.01	0.01	3.37	6.88	8.84	2.25	1.36	0.02	0.04	0.01	0.05
29035	'C16orf72'	mRNA	14.92	11.8	12.44	15.97	20.69	23.4	40.7	25.79	22.85	23.82	25.94	18.37	21.18	20.32	21.06
2904	'GRIN2B'	mRNA	0	0	0	0.01	0	0	0.94	0.85	1.17	0.85	0.45	0.11	0.05	0.02	0.01
29058	'TMEM230'	mRNA	78.52	73.64	71.41	80.13	114.79	108.13	90.03	112.2	111.71	97.69	102.55	93.8	86.8	85.58	85.63
29062	'WDR91'	mRNA	3.96	3.19	3.57	2.44	2.67	2.53	3.67	4.64	5.04	5.02	4.61	3.26	4.75	3.14	2.82
29063	'ZCCHC4'	mRNA	6.93	5.37	6.36	1.78	3.33	2.59	2.64	2.65	2.52	3.47	3.48	3.18	2.45	2.79	2.29
29068	'ZBTB44'	mRNA	8.89	8.16	7.66	2.2	2.04	1.63	4.46	4.27	3.72	4.39	4.59	3.34	2.78	2.45	2.29
29074	'MRPL18'	mRNA	66.41	71.02	73.56	40.93	29.17	31.96	21.25	37.63	37.21	26.22	35.27	35.59	34.43	33.8	34.45
29080	'CCDC59'	mRNA	23.86	23.81	24.26	13.84	6.62	5.6	13.22	8.07	7.58	8.14	8.62	8.71	9.22	9.3	9.25
29085	'PHPT1'	mRNA	36.36	45.36	39.43	61.45	43.37	36.22	40.73	63.15	58.38	54.1	64.68	52.39	30.73	35.85	31.76
[truncated: 3,471 more rows]

## Sheet: Fig. 1F
	HNA												CTRL												WS5A												CP2A
SOX9	10.09	13.02	14.57										12.81	24.31	4.75	3.85	22.41	4.54	19.07	20.57	9.67	8.98	7.37	7.26	8.58	9.94	2.98	7.8	7.96	2.6	13.9	6.1	15.18				18.36	8.93	9.68	11.83	10.28	6.82
NFIX	40.72	39.79	40.05										92.76	112.35	85.48	51.88	121.59	58.84	25.91	17.8	81.05	68.75	60.37	58.43	90.45	56.34	55.27	81.67	46.76	83.62	51.29	55.63	21.4				71.03	57.12	65.59	56.96	95.77	76.85
AQP4	0	0	0										0	0	0	0.42	0	0	0	0	0.07	0	0	0	0.01	0.02	0.02	0.07	0.11	0.13	0	0	0				0	0	0	0.11	0.05	0.05
ALDH1A1	0.37	0.12	0.21										0	0.04	0.21	160.47	0	23.08	0	0	0.02	0.06	0	0	0	0	0	0.43	0.13	0.08	0	0	0				0	0	0	0	0	0
GJA1	37.25	38.89	42.81										184.32	232.23	261.24	350.64	217.18	52.89	14.29	44.87	204.12	114.71	133.02	158.71	291.69	165.74	386.73	241.33	141.68	278.87	119.67	127.28	19.83				137.68	163.34	189.88	196.4	254.95	331
SLC1A3	2.98	4.06	3.38										2.12	5.66	2.75	12.87	7.11	5.77	0.04	0	3.45	14.1	9.09	10.27	3.26	4.68	7.7	3.39	3.22	3.24	4.66	2.97	0				2.69	1.48	1.8	5.73	4.89	3.76
S100B	0.18	0.16	0.11										0.11	0.16	0.11	0.11	0.05	0.42	0.06	0.08	0.11	10.27	4.04	3.45	0.05	0	0	0.04	0	0.16	0.05	0	0.22				0.05	0	0	0	0.05	0
GFAP	0.14	0.1	0.06										0.33	0.39	0.26	0.1	0.1	3.07	0.05	0.04	0.03	0.22	0.82	0.51	0.1	0.08	0.03	0.26	0.17	0.1	0.16	0.13	0.05				0.39	0.03	0.03	0.12	0.03	0.03
NEROD1	0.02	0	0.02										0	0	0	0	0	0	0	0	0	0	0	0	0	0	0	0	0	0	0	0	0				0.02	0	0	0	0	0
NEUROG2	0.02	0.06	0										0	0	0.04	0	0	0	0	0	0	0	0	0	0	0	0	0	0	0.02	0	0	0				0	0	0	0	0.02	0.11
RELN	0	0	0										0	0	0	0	0	0	0	0	0	0.78	0.24	0.31	0	0	0	0	0	0	0	0	0				0	0	0	0	0	0
OLIG1	0	0	0.02										0	0	0	0	0	0	0	0	0	0	0	0	0	0	0	0	0	0	0	0	0				0	0	0	0	0	0
OLIG2	0	0	0										0	0	0	0	0.02	0	0	0	0	0	0	0	0	0	0	0	0	0	0	0	0				0	0	0	0	0	0.02
SOX10	0	0	0.02										0	0	0	0.02	0	0	0.07	0	0	4.15	2.04	1.67	0	0	0	0	0	0	0	0.02	0.07				0	0	0	0	0	0
NKX2.2	15.73	8.32	7.65										0	0	0	0	0	0	0	0.03	0	0	0	0	0	0	0	0	0	0	0	0	0.02				0	0	0	0	0	0

## Sheet: Fig. 2C
Autophagy - animal	Mitophagy - animal	Metabolic pathways	Pathways in cancer	PI3K-Akt signaling pathway	Human papillomavirus infection	HTLV-I infection	Cytokine-cytokine receptor interaction	Cell cycle	Axon guidance	MicroRNAs in cancer	Focal adhesion	MAPK signaling pathway	Biosynthesis of secondary metabolites	Gastric cancer	Regulation of actin cytoskeleton	Cellular senescence	Ras signaling pathway	Hepatocellular carcinoma	Transcriptional misregulation in cancer	Neuroactive ligand-receptor interaction	Rap1 signaling pathway	Breast cancer	Jak-STAT signaling pathway	Wnt signaling pathway	Cell cycle - yeast	cAMP signaling pathway	Purine metabolism	Fluid shear stress and atherosclerosis	Proteoglycans in cancer	Signaling pathways regulating pluripotency of stem cells	Cell adhesion molecules (CAMs)	cGMP-PKG signaling pathway	Viral carcinogenesis	Cushing's syndrome
157	155	63	46	31	25	24	22	21	18	16	16	16	16	15	15	15	15	14	14	14	14	13	13	13	13	13	13	12	12	12	12	12	11	11

## Sheet: Fig. 2D
Autophagy - animal	Mitophagy - animal	Metabolic pathways	Pathways in cancer	PI3K-Akt signaling pathway	Human papillomavirus infection	MAPK signaling pathway	HTLV-I infection	Cytokine-cytokine receptor interaction	Cell adhesion molecules (CAMs)	Regulation of actin cytoskeleton	Focal adhesion	Rap1 signaling pathway	Oxytocin signaling pathway	Proteoglycans in cancer	Axon guidance	cGMP-PKG signaling pathway	Ras signaling pathway	Fluid shear stress and atherosclerosis	Leukocyte transendothelial migration	Hepatocellular carcinoma	MicroRNAs in cancer	Signaling pathways regulating pluripotency of stem cells	Hippo signaling pathway	Wnt signaling pathway	Chemokine signaling pathway	cAMP signaling pathway	Biosynthesis of secondary metabolites	Purine metabolism	Transcriptional misregulation in cancer	Human cytomegalovirus infection	Renin secretion	Platelet activation	Neuroactive ligand-receptor interaction	Calcium signaling pathway
139	138	68	41	25	23	23	19	19	18	17	17	17	16	14	14	14	14	13	13	12	12	12	12	12	12	12	12	12	11	11	11	11	11	11

## Sheet: Fig. 2I
CTRL	WS5A	CP2A
74.19	68.59	59.17
67.26	63.5	51.27
80.46	56.37	70.86
74.99	64.3
73.31	82.29
108.5	67.65
66.41	64.5
106.22
81.23
86.63

## Sheet: Fig. 2J
CTRL	WS5A	CP2A
229.1	176.36	119.6
165.99	149.87	138.86
270.18	148.33	124.1
140.56	141.47	189.04
164.89	122.39	133.7
171.18	108.76
147.31	150.3
162.24	71.22
151.44

## Sheet: Fig. 2K
CTRL	WS5A	CP2A
35.41	35.4
36.25	25.09	17.5
28.14	14.5	14.36
29.49	30.69	26.08
34.57	20.5	29.65
27.65	27.22
35.5	22.63
45.39	17.06
30.67	35.08
31.32
27.48
27.7

## Sheet: Fig. 2L
CTRL	WS5A	CP2A
1.03	0.46	0.3
1.29	0.44	0.49
2.24	0.49	0.65
0.52	0.24	0.6
1.09	0.19
0.63	0.23
1.57
0.66
0.59

## Sheet: Fig. 3A
CTRL	WS5A	CP2A
17.18	12.58	13.17
13.95	22.41	21.84
12.63	19.42	18.46
17.26	18.18	22.49
14.75	26.13	13.24
10.22	13.11	13.88
13.26	25.21
15.36	22.99
17.36	14.66
17.8
17.92
18.89

## Sheet: Fig. 3B
CTRL	WS5A	CP2A
80.4	74.22	76.08
79.81	85.34	74.65
61.08	75.18	67.55
81.29	78.42	87.44
77.48	79.77	65.82
122.53	60.92	60.28
87.09	80.92
96.95	80.86
76.06	80.77
77.98
79.28
73.78

[truncated: 34 more sheets: Fig. 3C, Fig. 3D, Fig. 3E , Fig. 3F, Fig. 3G-1, Fig. 3G-2, Fig. 3I, Fig. 3J, Fig. 3K, Fig. 4B-1, Fig. 4B-2, Fig. 4B-3, Fig. 4C, Fig. 4D, Fig. 5A, Fig. 5B, Fig. 5C, Fig. 5D, Fig. 6D, Fig. 6E …]
